# Supplementary material for: Spatio-Temporal Metabolite and Elemental Profiling of Salt Stressed Barley Seeds During Initial Stages of Germination by MALDI-MSI and µ-XRF Spectrometry
Source: Front Plant Sci. 2019 Sep 25;10:1139. doi: 10.3389/fpls.2019.01139 (PMC6774343; doi:10.3389/fpls.2019.01139)
Supplement: Supplementary file 2 [file Table_1.xlsx]

## Sheet: Table S1
S1 Table. Instrumental conditions for XRF analysis of barley seed sections of two barley genotypes (Mundah and Keel) germinated under control (0mM NaCl) and saline conditions (250mM NaCl)
Acquisition parameters
Pixel time (ms/pixel)	10
Stage speed (mm/s)	4
Tube parameter
High voltage (kV)	50
Anode current (µA)	200
Filter	Empty
Optic	Lens
Chamber (mbar)	20
Anode	Rh
Detector parameter
Selected detectors	1,2
Maximum pulse throughput (cps)	130000

## Sheet: Table S2
S2 Table. Germination assay of seven barley genotypes at four time points under different salt (NaCl) concentrations. Twenty seeds were germinated for each time point and treatment. The number shown is the number of seeds that germinated (Color gradients represent the decline in the number of seeds germinated- black is twenty seeds germinated, darker grey represents nineteen seeds germinated, dar…
Genotypes		Hindmarsh					Clipper					Sahara					Gairdner
Hours (post imbibition)		48hr	72hr	96hr	120hr		48hr	72hr	96hr	120hr		48hr	72hr	96hr	120hr		48hr	72hr	96hr	120hr
Salt concentrations	0mM	20	20	20	20		20	20	20	20		20	20	20	20		18	20	20	20
	50mM	18	20	20	20		20	20	20	20		14	19	19	20		18	18	18	18
	100mM	19	20	20	20		18	20	20	20		16	19	19	19		17	17	17	18
	150mM	18	19	19	19		18	20	20	20		14	17	17	17		15	16	16	16
	200mM	14	18	18	18		17	19	18	18		14	16	16	17		14	15	15	16
	250mM	13	18	18	18		14	18	18	18		14	16	16	16		11	14	14	14
Genotypes		Keel					Vlamingh					Mundah
Hours (post imbibition)		48hr	72hr	96hr	120hr		48hr	72hr	96hr	120hr		48hr	72hr	96hr	120hr
Salt concentrations	0mM	18	19	19	19		18	20	20	20		20	20	20	20
	50mM	17	19	19	19		16	18	20	20		19	19	20	20
	100mM	18	18	18	18		16	17	20	20		20	20	20	20
	150mM	18	18	18	19		15	18	19	20		19	20	20	20
	200mM	13	14	14	14		15	17	19	20		18	20	20	20
	250mM	13	13	13	13		15	18	18	20		18	20	20	20

## Sheet: Table S3a
S3a Table. tentative LipidMaps (Fahy et al., 2007) lipid species assignments for all features that showed spatial distribution in Mundah under control conditions. Assignments were based on accurate precursor mass searches (< 5 ppm)
m/z	m/z	m/z	m/z	m/z	m/z	m/z	m/z		FAHY, E., SUD, M., COTTER, D. & SUBRAMANIAM, S. 2007. LIPID MAPS online tools for lipid research. Nucleic Acids Res, 35, W606-12.
156.042	411.267	496.338	555.366	625.467	765.488	829.723	979.571
215.121	411.276	497.341	556.279	639.494	767.502	831.653	995.565
259.166	416.252	502.328	557.382	645.471	768.495	832.657	999.682
266.187	417.264	505.387	558.295	645.471	769.497	832.659	1005.73
279.232	424.342	506.264	559.297	650.438	772.549	833.668	1007.75
287.234	425.29	507.403	559.3	655.067	772.55	836.517	1061.7
295.227	429.238	509.238	560.295	655.467	774.562	836.519	1063.71
299.142	429.239	510.356	562.327	666.433	778.478	840.549	1085.69
307.241	431.241	511.359	562.521	692.508	780.551	844.507	1554.08
308.256	433.258	513.392	563.33	695.455	782.562	846.524	1578.08
313.274	437.217	516.25	566.552	696.458	782.564	846.693
313.274	438.322	518.32	573.485	696.54	786.599	849.692
318.301	439.042	518.324	577.517	705.177	790.559	851.707
324.291	439.269	519.326	586.518	706.538	791.562	852.512
335.258	447.188	524.37	587.462	707.176	792.574	854.528
335.259	451.137	527.154	587.465	718.475	793.523	857.669
341.114	454.293	527.37	589.478	718.577	793.578	865.686
341.305	454.294	529.386	589.481	722.475	796.521	869.698
341.306	455.213	531.404	590.548	730.526	806.559	873.485
349.032	456.105	532.279	591.495	730.526	807.606	885.661
349.033	457.053	534.292	593.454	730.536	810.501	893.695
351.253	468.308	534.293	593.512	732.552	810.503	897.391
351.254	471.274	535.296	597.485	733.41	812.52	897.728
353.269	471.275	535.296	599.5	734.551	812.52	898.626
353.269	475.221	535.299	603.53	734.555	812.613	898.73
357.202	478.291	537.303	605.452	734.568	814.558	899.637
365.105	478.294	538.388	609.447	735.439	817.522	911.706
366.11	479.33	540.303	611.464	739.456	817.526	913.597
369.263	487.267	542.321	611.466	740.519	818.503	916.678
373.128	487.269	543.128	611.577	741.522	818.503	917.7
379.081	489.283	545.127	613.478	744.552	820.524	919.58
379.281	489.284	545.381	613.48	747.476	821.547	924.741
382.082	491.408	546.353	615.494	752.603	822.532	939.595
382.082	494.324	547.397	615.495	756.551	828.512	939.597
385.308	495.161	548.372	619.468	756.553	828.514	943.394
397.382	495.162	551.501	619.528	757.547	829.518	957.673
399.254	495.33	555.294	625.465	765.486	829.722	963.597
411.267

## Sheet: Table S3b
S3b Table. tentative LipidMaps (Fahy et al., 2007) lipid species assignments for all features that showed spatial distribution in Mundah under salt conditions. Assignments were based on accurate precursor mass searches (< 5 ppm)
m/z	m/z	m/z	m/z	m/z	m/z	m/z	m/z
156.042	365.105	457.053	531.404	591.495	730.536	792.574	865.686			FAHY, E., SUD, M., COTTER, D. & SUBRAMANIAM, S. 2007. LIPID MAPS online tools for lipid research. Nucleic Acids Res, 35, W606-12.
215.121	366.108	468.308	534.293	592.506	730.539	793.523	916.678
259.166	366.11	468.308	535.299	593.454	732.552	793.578	919.58
266.187	369.263	471.274	537.303	593.512	733.41	794.51	924.741
278.878	373.128	471.275	537.306	597.485	734.555	796.521	939.595
279.095	379.281	475.221	538.314	599.5	734.569	798.541	963.596
279.232	382.082	478.293	539.223	605.452	735.436	802.538	979.571
282.182	382.082	478.294	543.128	609.447	735.439	804.554	999.682
282.28	385.308	479.334	543.129	611.464	739.46	806.559	1061.7
287.234	393.313	487.267	545.127	611.466	740.519	810.501	1063.71
289.071	397.381	487.269	545.127	613.478	740.523	810.503	1085.69
289.254	397.382	489.283	545.381	613.48	741.522	812.52
291.195	399.254	489.284	546.353	615.494	744.552	812.613
293.056	410.27	491.408	547.397	615.495	747.476	814.558
293.211	411.266	495.161	547.399	618.522	756.551	817.522
299.077	411.276	495.162	548.372	619.468	756.553	818.503
304.264	416.252	496.338	551.501	619.528	757.547	818.503
306.279	416.256	497.341	555.366	619.53	758.57	818.506
307.241	417.264	499.222	556.279	625.467	760.586	820.512
308.256	424.342	502.328	557.382	639.494	762.447	820.524
313.274	425.054	503.334	558.295	645.471	762.601	822.532
313.274	428.33	504.342	559.3	645.471	763.467	828.512
317.251	429.238	505.278	560.295	645.476	763.471	828.514
318.301	433.105	506.264	562.327	650.438	765.486	829.535
324.291	433.181	506.267	562.521	655.467	765.488	829.722
335.258	433.258	507.403	563.33	675.496	767.502	830.567
335.259	435.092	509.238	564.334	681.543	768.495	831.653
341.114	438.322	518.32	573.485	692.508	769.497	832.657
341.115	439.269	518.324	577.517	695.455	772.549	832.659
341.126	439.276	519.326	577.519	696.458	774.562	836.517
341.306	445.128	524.37	586.518	705.177	778.478	836.519
349.032	447.188	525.21	587.462	707.176	780.551	844.507
351.253	451.137	527.154	587.465	716.523	782.564	852.512
351.254	454.293	527.155	589.478	717.579	783.578	854.528
353.269	454.294	527.225	589.481	718.475	786.599	855.648
353.269	455.212	527.37	590.491	718.577	790.559	861.658
357.202	455.213	529.386	590.548	722.475	791.562	863.674
	456.105

## Sheet: Table S3c
S3c Table. tentative LipidMaps (Fahy et al., 2007) lipid species assignments for all features that showed spatial distribution in Keel under control conditions. Assignments were based on accurate precursor mass searches (< 5 ppm)
m/z	m/z	m/z	m/z	m/z	m/z
156.042	391.282	471.27	583.416	781.553	955.569			FAHY, E., SUD, M., COTTER, D. & SUBRAMANIAM, S. 2007. LIPID MAPS online tools for lipid research. Nucleic Acids Res, 35, W606-12.
187.17	395.077	471.27	586.519	785.586	957.675
277.217	397.165	474.294	587.46	786.598	963.597
279.232	399.253	478.29	587.463	796.52	963.597
279.232	401.27	478.327	589.478	797.524	999.68
288.252	403.202	479.373	591.493	798.562	999.682
307.255	409.384	483.295	591.494	807.556	1005.73
309.13	411.267	487.268	593.45	810.597	1029.73
311.223	416.252	489.28	597.483	812.52
318.3	417.264	495.16	599.499	818.5
324.29	417.373	496.337	609.448	822.53
325.071	421.31	507.4	611.464	828.513
327.087	421.382	513.391	613.479	829.725
333.243	422.33	519.323	615.495	831.555
335.259	423.363	519.439	619.466	836.516
343.082	424.342	524.369	619.528	836.52
347.223	425.379	525.372	623.486	839.709
347.26	429.238	529.386	644.496	843.654
349.03	431.239	529.461	650.438	845.512
351.25	433.258	531.091	655.468	846.523
353.269	439.322	531.4	689.47	849.694
355.285	441.337	533.416	719.579	851.707
357.202	445.223	533.456	730.535	854.527
365.27	445.296	537.3	734.553	861.66
367.082	447.239	537.303	735.557	867.703
368.28	447.312	540.304	736.567	869.7
373.13	448.359	545.382	737.572	875.711
375.25	451.379	547.086	738.501	875.711
377.306	454.293	547.473	747.475	877.724
379.083	455.354	551.5	749.492	877.724
379.28	456.2	555.366	751.507	885.66
382.083	458.29	557.38	765.486	894.695
383.077	461.29	560.31	767.5	898.727
385.306	465.249	560.403	769.517	901.726
385.347	465.335	561.489	769.52	901.726
387.254	465.358	562.52	780.548	911.451
390.284	467.374	581.417	780.55	919.711

## Sheet: Table S3d
S3d Table. tentative LipidMaps (Fahy et al., 2007) lipid species assignments for all features that showed spatial distribution in Keel under salt conditions. Assignments were based on accurate precursor mass searches (< 5 ppm)
m/z	m/z	m/z	m/z	m/z	m/z	m/z
156.042	377.306	458.29	534.487	609.448	780.55	885.66			FAHY, E., SUD, M., COTTER, D. & SUBRAMANIAM, S. 2007. LIPID MAPS online tools for lipid research. Nucleic Acids Res, 35, W606-12.
187.17	377.306	458.291	535.297	609.448	781.553	885.663
279.232	379.281	467.374	537.303	611.464	782.563	891.684
279.233	381.078	471.275	537.304	611.465	785.586	893.696
288.252	382.083	471.275	537.304	613.479	786.598	894.695
307.255	385.307	472.074	540.304	613.479	786.598	897.726
313.274	390.284	474.294	547.398	613.48	791.5	898.727
313.274	397.381	478.292	551.502	615.495	794.506	901.726
313.275	397.381	478.292	557.382	615.495	794.508	915.685
318.301	397.382	478.327	557.382	615.496	796.52	917.695
318.301	398.27	489.284	558.293	619.528	797.524	917.699
323.172	399.253	489.284	560.31	619.528	798.562	919.711
324.29	399.255	489.284	561.489	619.528	805.55	939.597
324.29	401.27	495.162	562.326	632.355	807.556	953.754
324.291	409.384	495.162	562.327	645.471	812.52	955.569
333.243	411.267	495.163	562.52	645.471	818.503	955.569
335.259	411.268	496.336	573.483	650.438	818.503	957.675
335.259	416.252	496.337	573.483	655.468	818.505	963.597
335.259	421.31	496.338	573.486	655.47	822.532	979.571
337.274	421.382	497.343	583.416	689.47	822.532	979.572
349.032	421.383	507.4	584.503	727.506	829.725	999.682
349.032	425.289	507.401	586.519	730.535	836.516	999.684
351.254	429.238	518.319	587.463	734.553	836.518	1005.73
351.254	429.238	519.322	587.464	734.554	844.508	1029.73
353.269	429.239	519.323	589.478	738.501	845.512
353.269	430.243	519.324	589.479	747.475	846.523
353.27	431.239	520.335	591.493	749.492	849.694
354.272	433.258	522.352	591.494	751.507	851.707
357.202	433.259	524.368	591.494	765.486	851.71
357.202	439.322	524.369	593.452	767.5	853.722
361.209	448.359	525.372	593.452	767.502	853.725
365.105	451.137	527.157	593.452	769.517	861.66
366.109	451.379	529.386	597.483	769.517	861.663
367.227	453.131	529.387	597.484	774.566	867.703
373.128	454.293	531.402	599.499	778.536	869.7
375.253	456.101	531.403	599.499	780.547	875.711
375.253	457.209	534.293	603.531	780.548	877.724

## Sheet: Table S4a
0hrs										8hrs										16hrs										24hrs										48hrs
					Matching database entry										Matching database entry										Matching database entry										Matching database entry										Matching database entry
Found m/z	Matched m/z	Mass error in Da	Formula	Adduct	Main class	Subclass	Number of annotations	Common name		Found m/z	Matched m/z	Mass error in Da	Formula	Adduct	Main class	Subclass	Number of annotations	Common name		Found m/z	Matched m/z	Mass error in Da	Formula	Adduct	Main class	Subclass	Number of annotations	Common name		Found m/z	Matched m/z	Mass error in Da	Formula	Adduct	Main class	Subclass	Number of annotations	Common name		Found m/z	Matched m/z	Mass error in Da	Formula	Adduct	Main class	Subclass	Number of annotations	Common name
156.042	156.042	0.0004	C5H11NO2K	[M+K]+	Fatty Acyls [FA]	Fatty Acids and Conjugates [FA01]	3	0		215.121	215.12	0.0009	C13H20K	[M+K]+	Fatty Acyls [FA]	Hydrocarbons [FA11]	3	0		156.042	156.042	0.0004	C5H11NO2K	[M+K]+	Fatty Acyls [FA]	Fatty Acids and Conjugates [FA01]	3	0		156.042	156.042	0.0004	C5H11NO2K	[M+K]+	Fatty Acyls [FA]	Fatty Acids and Conjugates [FA01]	3	0		215.121	215.12	0.0009	C13H20K	[M+K]+	Fatty Acyls [FA]	Hydrocarbons [FA11]	3	0
259.166	259.169	0.003	C17H23O2	[M+H]+	Fatty Acyls [FA]	Fatty alcohols [FA05]	2	CICUTOXIN		295.227	295.227	0.0001	C18H31O3	[M+H]+	Fatty Acyls [FA]	Octadecanoids [FA02]	3	12,13S-EpODE		259.166	259.169	0.003	C17H23O2	[M+H]+	Fatty Acyls [FA]	Fatty alcohols [FA05]	2	CICUTOXIN		266.187	266.188	0.0013	C14H29NO1K	[M+K]+	Sphingolipids [SP]	Sphingoid bases [SP01]	3	Halaminol A		295.227	295.227	0.0001	C18H31O3	[M+H]+	Fatty Acyls [FA]	Octadecanoids [FA02]	3	12,13S-EpODE
266.187	266.188	0.0013	C14H29NO1K	[M+K]+	Sphingolipids [SP]	Sphingoid bases [SP01]	3	0		313.274	313.274	0.0001	C19H37O3	[M+H]+	Fatty Acyls [FA]	Fatty Acids and Conjugates [FA01]	5	0		266.187	266.188	0.0013	C14H29NO1K	[M+K]+	Sphingolipids [SP]	Sphingoid bases [SP01]	3	0		287.234	287.237	0.0031	C20H31O	[M+H]+	Prenol Lipids [PR]	Isoprenoids [PR01]	2	0		313.274	313.274	0.0001	C19H37O3	[M+H]+	Fatty Acyls [FA]	Fatty Acids and Conjugates [FA01]	5	0
287.234	287.237	0.0031	C20H31O	[M+H]+	Prenol Lipids [PR]	Isoprenoids [PR01]	2	0		335.258	335.295	0.0345	C20H40O2Na	[M+Na]+	Fatty Acyls [FA]	Fatty esters [FA07]	4	WE(20:0)		308.256	308.258	0.0024	C19H34NO2	[M+H]+	Sphingolipids [SP]	Sphingoid bases [SP01]	2	R-Dysidazirine		299.142	299.141	0.0015	C17H24O2K	[M+K]+	Fatty Acyls [FA]	Fatty alcohols [FA05]	1	1,8-Heptadecadiene-4,6-diyne-3,10-diol		335.258	335.295	0.0345	C20H40O2Na	[M+Na]+	Fatty Acyls [FA]	Fatty esters [FA07]	4	WE(20:0)
308.256	308.258	0.0024	C19H34NO2	[M+H]+	Sphingolipids [SP]	Sphingoid bases [SP01]	2	0		341.305	341.341	0.057	C22H44O2	[M+H]+	Fatty Acyls [FA]	Fatty esters [FA07]	5	WE(22:0)		313.274	313.274	0.0008	C19H37O3	[M+H]+	Fatty Acyls [FA]	Fatty Acids and Conjugates [FA01]	5	0		351.254	351.253	0.001	C21H35O4	[M+H]+	Fatty Acyls [FA]	Eicosanoids [FA03]	6	0		341.305	341.341	0.057	C22H44O2	[M+H]+	Fatty Acyls [FA]	Fatty esters [FA07]	5	WE(22:0)
313.274	313.274	0.0008	C19H37O3	[M+H]+	Fatty Acyls [FA]	Fatty Acids and Conjugates [FA01]	5	0		349.032	349.032	0.0001	C17H10O7Na	[M+Na]+	Polyketides [PK]	Flavonoids [PK12]	5	2-Hydroxyflemichapparin C		318.301	318.3	0.0005	C18H40NO3	[M+H]+	Sphingolipids [SP]	Sphingoid bases [SP01]	2	Phytosphingosine		397.382	397.38	0.0011	C27H50Na	[M+Na]+	Fatty Acyls [FA]	Hydrocarbons [FA11]	2	0		349.032	349.032	0.0001	C17H10O7Na	[M+Na]+	Polyketides [PK]	Flavonoids [PK12]	5	2-Hydroxyflemichapparin C
318.301	318.3	0.0005	C18H40NO3	[M+H]+	Sphingolipids [SP]	Sphingoid bases [SP01]	2	Phytosphingosine		351.253	351.253	0.0002	C21H35O4	[M+H]+	Fatty Acyls [FA]	Eicosanoids [FA03]	6	0		324.291	324.29	0.0008	C20H38NO2	[M+H]+	Fatty Acyls [FA]	Fatty amides [FA08]	2	0		411.276	411.274	0.0023	C23H39O6	[M+H]+	Fatty Acyls [FA]	Eicosanoids [FA03]	3	0		351.253	351.253	0.0002	C21H35O4	[M+H]+	Fatty Acyls [FA]	Eicosanoids [FA03]	6	0
324.291	324.29	0.0008	C20H38NO2	[M+H]+	Fatty Acyls [FA]	Fatty amides [FA08]	2	0		369.263	369.264	0.0001	C21H37O5	[M+H]+	Fatty Acyls [FA]	Eicosanoids [FA03]	3	0		341.306	341.341	0.057	C22H44O2	[M+H]+	Fatty Acyls [FA]	Fatty esters [FA07]	5	WE(22:0)		417.264	417.264	0.0007	C25H37O5	[M+H]+	Prenol Lipids [PR]	Isoprenoids [PR01]	2	0		369.263	369.264	0.0001	C21H37O5	[M+H]+	Fatty Acyls [FA]	Eicosanoids [FA03]	3	0
335.259	335.295	0.0345	C20H40O2Na	[M+Na]+	Fatty Acyls [FA]	Fatty esters [FA07]	4	WE(20:0)		373.128	373.128	0.0003	C20H21O7	[M+H]+	Polyketides [PK]	Flavonoids [PK12]	3	2-(3,4-Dimethoxyphenyl)-5-hydroxy-3,7-dimethoxy-6-methyl-4H-1-benzopyran-4-one		349.033	349.032	0.0007	C17H10O7Na	[M+Na]+	Polyketides [PK]	Flavonoids [PK12]	5	2-Hydroxyflemichapparin C		429.239	429.236	0.0028	C23H42O2	[M+H]+	Fatty Acyls [FA]	Fatty Acids and Conjugates [FA01]	6	0		373.128	373.128	0.0003	C20H21O7	[M+H]+	Polyketides [PK]	Flavonoids [PK12]	3	2-(3,4-Dimethoxyphenyl)-5-hydroxy-3,7-dimethoxy-6-methyl-4H-1-benzopyran-4-one
341.306	341.341	0.057	C22H44O2	[M+H]+	Fatty Acyls [FA]	Fatty esters [FA07]	5	WE(22:0)		379.081	379.081	0.0002	C21H15O7	[M+H]+	Polyketides [PK]	Flavonoids [PK12]	3	Anastatin A		351.254	351.253	0.001	C21H35O4	[M+H]+	Fatty Acyls [FA]	Eicosanoids [FA03]	6	0		431.241	431.243	0.0018	C25H35O6	[M+H]+	Fatty Acyls [FA]	Fatty esters [FA07]	2	ingenol mebutate		379.081	379.081	0.0002	C21H15O7	[M+H]+	Polyketides [PK]	Flavonoids [PK12]	3	Anastatin A
349.033	349.032	0.0007	C17H10O7Na	[M+Na]+	Polyketides [PK]	Flavonoids [PK12]	5	2-Hydroxyflemichapparin C		379.281	379.284	0.0034	C23H39O4	[M+H]+	Fatty Acyls [FA]	Fatty alcohols [FA05]	3	1-Acetoxy-2-hydroxy-5,12,15-heneicosatrien-4-one		353.269	353.269	0.0007	C21H37O4	[M+H]+	Fatty Acyls [FA]	Fatty Acids and Conjugates [FA01]	3	0		447.188	447.191	0.0024	C19H37O7PK	[M+K]+	Glycerophospholipids [GP]	Glycerophosphates [GP10]	3	LPA(16:1)		379.281	379.284	0.0034	C23H39O4	[M+H]+	Fatty Acyls [FA]	Fatty alcohols [FA05]	3	1-Acetoxy-2-hydroxy-5,12,15-heneicosatrien-4-one
351.254	351.253	0.001	C21H35O4	[M+H]+	Fatty Acyls [FA]	Eicosanoids [FA03]	6	0		424.342	424.342	0.0005	C25H46NO4	[M+H]+	Fatty Acyls [FA]	Fatty esters [FA07]	2	9,12-Hexadecadienylcarnitine		357.202	357.206	0.0038	C22H29O4	[M+H]+	Polyketides [PK]	Flavonoids [PK12]	2	Nitenin		454.294	454.293	0.0012	C21H45NO7P	[M+H]+	Glycerophospholipids [GP]	Glycerophosphoethanolamines [GP02]	5	LysoPE(16:0)		424.342	424.342	0.0005	C25H46NO4	[M+H]+	Fatty Acyls [FA]	Fatty esters [FA07]	2	9,12-Hexadecadienylcarnitine
353.269	353.269	0.0007	C21H37O4	[M+H]+	Fatty Acyls [FA]	Fatty Acids and Conjugates [FA01]	3	0		429.238	429.236	0.0012	C23H42O2	[M+H]+	Fatty Acyls [FA]	Fatty Acids and Conjugates [FA01]	6	0		411.276	411.274	0.0023	C23H39O6	[M+H]+	Fatty Acyls [FA]	Eicosanoids [FA03]	3	0		455.213	455.212	0.0003	C19H35O12	[M+H]+	Fatty Acyls [FA]	Acyltrehaloses [SL03]	3	0		429.238	429.236	0.0012	C23H42O2	[M+H]+	Fatty Acyls [FA]	Fatty Acids and Conjugates [FA01]	6	0
357.202	357.206	0.0038	C22H29O4	[M+H]+	Polyketides [PK]	Flavonoids [PK12]	2	Nitenin		433.258	433.256	0.0017	C23H38O6Na	[M+Na]+	Fatty Acyls [FA]	Eicosanoids [FA03]	3	0		429.239	429.236	0.0028	C23H42O2	[M+H]+	Fatty Acyls [FA]	Fatty Acids and Conjugates [FA01]	6	0		468.308	468.308	0.0001	C22H47NO7P	[M+H]+	Glycerophospholipids [GP]	Glycerophosphocholines [GP01]	3	PC(14:0)		433.258	433.256	0.0017	C23H38O6Na	[M+Na]+	Fatty Acyls [FA]	Eicosanoids [FA03]	3	0
385.308	385.306	0.002	C21H41N2O4	[M+H]+	Fatty Acyls [FA]	Fatty amides [FA08]	1	N-palmitoyl glutamine		437.217	437.215	0.0021	C21H34O8Na	[M+Na]+	Fatty Acyls [FA]	Fatty Acids and Conjugates [FA01]	3	0		447.188	447.191	0.0024	C19H37O7PK	[M+K]+	Glycerophospholipids [GP]	Glycerophosphates [GP10]	3	LPA(16:1)		471.275	471.274	0.0012	C28H39O6	[M+H]+	Sterol Lipids [ST]	Sterols [ST01]	4	Withaferin A		437.217	437.215	0.0021	C21H34O8Na	[M+Na]+	Fatty Acyls [FA]	Fatty Acids and Conjugates [FA01]	3	0
397.382	397.38	0.0011	C27H50Na	[M+Na]+	Fatty Acyls [FA]	Hydrocarbons [FA11]	2	0		439.042	439.043	0.0008	C20H16O9K	[M+K]+	Polyketides [PK]	Flavonoids [PK12]	3	0		454.294	454.293	0.0012	C21H45NO7P	[M+H]+	Glycerophospholipids [GP]	Glycerophosphoethanolamines [GP02]	5	LysoPE(16:0)		475.221	475.222	0.0013	C21H41O7PK	[M+K]+	Glycerophospholipids [GP]	Glycerophosphates [GP10]	3	lysophosphatidic acid		439.042	439.043	0.0008	C20H16O9K	[M+K]+	Polyketides [PK]	Flavonoids [PK12]	3	0
411.276	411.274	0.0023	C23H39O6	[M+H]+	Fatty Acyls [FA]	Eicosanoids [FA03]	3	0		439.269	439.269	0.0003	C24H39O7	[M+H]+	Prenol Lipids [PR]	Isoprenoids [PR01]	3	(-)-Fusicoplagin A		455.213	455.212	0.0003	C19H35O12	[M+H]+	Fatty Acyls [FA]	Acyltrehaloses [SL03]	3	0		478.294	478.293	0.001	C23H45NO7P	[M+H]+	Glycerophospholipids [GP]	Glycerophosphoethanolamines [GP02]	5	LysoPE(18:2)		439.269	439.269	0.0003	C24H39O7	[M+H]+	Prenol Lipids [PR]	Isoprenoids [PR01]	3	(-)-Fusicoplagin A
416.252	416.254	0.0012	C19H40NO5PNa	[M+Na]+	Sphingolipids [SP]	Sphingoid bases [SP01]	1	C19 Sphingosine-1-phosphate		451.137	451.139	0.0015	C25H23O8	[M+H]+	Polyketides [PK]	Flavonoids [PK12]	3	Tephrodin		456.105	456.103	0.0021	C21H21O10Na	[M+Na]+	Polyketides [PK]	Flavonoids [PK12]	1	Callistephin		479.33	479.334	0.0043	C26H48O6Na	[M+Na]+	Fatty Acyls [FA]	Fatty Acids and Conjugates [FA01]	2	Byrsonic acid		451.137	451.139	0.0015	C25H23O8	[M+H]+	Polyketides [PK]	Flavonoids [PK12]	3	Tephrodin
417.264	417.264	0.0007	C25H37O5	[M+H]+	Prenol Lipids [PR]	Isoprenoids [PR01]	2	0		454.293	454.293	0.0004	C21H45NO7P	[M+H]+	Glycerophospholipids [GP]	Glycerophosphoethanolamines [GP02]	5	LysoPE(16:0)		468.308	468.308	0.0001	C22H47NO7P	[M+H]+	Glycerophospholipids [GP]	Glycerophosphocholines [GP01]	3	PC(14:0)		495.161	495.163	0.0014	C25H28O9Na	[M+Na]+	Polyketides [PK]	Flavonoids [PK12]	6	Lupinisoflavone N		454.293	454.293	0.0004	C21H45NO7P	[M+H]+	Glycerophospholipids [GP]	Glycerophosphoethanolamines [GP02]	5	LysoPE(16:0)
425.29	425.29	0.0002	C24H41O6	[M+H]+	Glycerolipids [GL]	Monoradylglycerols [GL01]	1	MG(22:6)		457.053	457.053	0	C20H18O10K	[M+K]+	Polyketides [PK]	Flavonoids [PK12]	3	6-C-beta-D-Xylopyranosylluteolin		475.221	475.222	0.0013	C21H41O7PK	[M+K]+	Glycerophospholipids [GP]	Glycerophosphates [GP10]	3	lysophosphatidic acid		506.264	506.264	0.0002	C22H46NO7PK	[M+K]+	Glycerophospholipids [GP]	Glycerophosphocholines [GP01]	3	PC(14:0)		457.053	457.053	0	C20H18O10K	[M+K]+	Polyketides [PK]	Flavonoids [PK12]	3	6-C-beta-D-Xylopyranosylluteolin
429.239	429.236	0.0028	C23H42O2	[M+H]+	Fatty Acyls [FA]	Fatty Acids and Conjugates [FA01]	6	0		471.274	471.274	0.0001	C28H39O6	[M+H]+	Sterol Lipids [ST]	Sterols [ST01]	4	Withaferin A		478.294	478.293	0.001	C23H45NO7P	[M+H]+	Glycerophospholipids [GP]	Glycerophosphoethanolamines [GP02]	5	LysoPE(18:2)		516.25	516.249	0.0011	C23H44NO7PK	[M+K]+	Glycerophospholipids [GP]	Glycerophosphoethanolamines [GP02]	2	LysoPE(18:2)		471.274	471.274	0.0001	C28H39O6	[M+H]+	Sterol Lipids [ST]	Sterols [ST01]	4	Withaferin A
431.241	431.243	0.0018	C25H35O6	[M+H]+	Fatty Acyls [FA]	Fatty esters [FA07]	2	ingenol mebutate		478.291	478.293	0.0019	C23H45NO7P	[M+H]+	Glycerophospholipids [GP]	Glycerophosphoethanolamines [GP02]	5	LysoPE(18:2)		487.269	487.269	0.0002	C28H39O7	[M+H]+	Sterol Lipids [ST]	Sterols [ST01]	5	15beta-Hydroxynicandrin B		534.293	534.296	0.0022	C24H50NO7PK	[M+K]+	Glycerophospholipids [GP]	Glycerophosphocholines [GP01]	3	LPC(16:0)		478.291	478.293	0.0019	C23H45NO7P	[M+H]+	Glycerophospholipids [GP]	Glycerophosphoethanolamines [GP02]	5	LysoPE(18:2)
438.322	438.321	0.0011	C25H44NO5	[M+H]+	Fatty Acyls [FA]	Fatty esters [FA07]	1	(9Z,12Z,15Z)-3-hydroxyoctadecatrienoylcarnitine		487.267	487.269	0.0016	C28H39O7	[M+H]+	Sterol Lipids [ST]	Sterols [ST01]	5	15beta-Hydroxynicandrin B		495.161	495.163	0.0014	C25H28O9Na	[M+Na]+	Polyketides [PK]	Flavonoids [PK12]	6	Lupinisoflavone N		535.299	535.303	0.0041	C26H48O9P	[M+H]+	Glycerophospholipids [GP]	Glycerophosphoglycerols [GP04]	5	PG(20:3)		487.267	487.269	0.0016	C28H39O7	[M+H]+	Sterol Lipids [ST]	Sterols [ST01]	5	15beta-Hydroxynicandrin B
447.188	447.191	0.0024	C19H37O7PK	[M+K]+	Glycerophospholipids [GP]	Glycerophosphates [GP10]	3	LPA(16:1)		495.162	495.163	0.0003	C25H28O9Na	[M+Na]+	Polyketides [PK]	Flavonoids [PK12]	6	Lupinisoflavone N		506.264	506.264	0.0002	C22H46NO7PK	[M+K]+	Glycerophospholipids [GP]	Glycerophosphocholines [GP01]	3	PC(14:0)		543.128	543.129	0.0008	C30H23O10	[M+H]+	Polyketides [PK]	Flavonoids [PK12]	2	Isochamaejasmin		495.162	495.163	0.0003	C25H28O9Na	[M+Na]+	Polyketides [PK]	Flavonoids [PK12]	6	Lupinisoflavone N
454.294	454.293	0.0012	C21H45NO7P	[M+H]+	Glycerophospholipids [GP]	Glycerophosphoethanolamines [GP02]	5	LysoPE(16:0)		496.338	496.34	0.0021	C24H51NO7P	[M+H]+	Glycerophospholipids [GP]	Glycerophosphocholines [GP01]	2	LPC(16:0)		507.403	507.402	0.0012	C29H56O5Na	[M+Na]+	Glycerolipids [GL]	Diradylglycerols [GL02]	3	DAG(26:0)		545.127	545.127	0.0007	C24H26O13Na	[M+Na]+	Polyketides [PK]	Flavonoids [PK12]	3	Centaurein		496.338	496.34	0.0021	C24H51NO7P	[M+H]+	Glycerophospholipids [GP]	Glycerophosphocholines [GP01]	2	LPC(16:0)
455.213	455.212	0.0003	C19H35O12	[M+H]+	Fatty Acyls [FA]	Acyltrehaloses [SL03]	3	0		518.32	518.324	0.0044	C26H49NO7P	[M+H]+	Glycerophospholipids [GP]	Glycerophosphocholines [GP01]	4	LPC(18:3)		509.238	509.239	0.0015	C26H47O2K	[M+K]+	Fatty Acyls [FA]	Fatty Acids and Conjugates [FA01]	2	0		548.372	548.371	0.0012	C28H55NO7P	[M+H]+	Glycerophospholipids [GP]	Glycerophosphocholines [GP01]	3	PC(20:2)		518.32	518.324	0.0044	C26H49NO7P	[M+H]+	Glycerophospholipids [GP]	Glycerophosphocholines [GP01]	4	LPC(18:3)
468.308	468.308	0.0001	C22H47NO7P	[M+H]+	Glycerophospholipids [GP]	Glycerophosphocholines [GP01]	3	PC(14:0)		535.296	535.303	0.0041	C26H48O9P	[M+H]+	Glycerophospholipids [GP]	Glycerophosphoglycerols [GP04]	5	PG(20:3)		518.324	518.324	0	C26H49NO7P	[M+H]+	Glycerophospholipids [GP]	Glycerophosphocholines [GP01]	4	LPC(18:3)		558.295	558.296	0.001	C26H50NO7PK	[M+K]+	Glycerophospholipids [GP]	Glycerophosphocholines [GP01]	3	LPC(18:2)		535.296	535.303	0.0041	C26H48O9P	[M+H]+	Glycerophospholipids [GP]	Glycerophosphoglycerols [GP04]	5	PG(20:3)
471.275	471.274	0.0012	C28H39O6	[M+H]+	Sterol Lipids [ST]	Sterols [ST01]	4	Withaferin A		537.303	537.306	0.0025	C29H45O9	[M+H]+	Sterol Lipids [ST]	Sterols [ST01]	3	rhodexin A		524.37	524.371	0.0009	C26H55NO7P	[M+H]+	Glycerophospholipids [GP]	Glycerophosphocholines [GP01]	2	PC(18:0)		559.3	559.301	0.0005	C26H49O9PNa	[M+Na]+	Glycerophospholipids [GP]	Glycerophosphoglycerols [GP04]	5	PG(20:2)		537.303	537.306	0.0025	C29H45O9	[M+H]+	Sterol Lipids [ST]	Sterols [ST01]	3	rhodexin A
475.221	475.222	0.0013	C21H41O7PK	[M+K]+	Glycerophospholipids [GP]	Glycerophosphates [GP10]	3	lysophosphatidic acid		547.397	547.376	0.0213	C31H56O5K	[M+K]+	Glycerolipids [GL]	Diradylglycerols [GL02]	3	DAG(28:2)		531.404	531.402	0.0016	C31H56O5Na	[M+Na]+	Glycerolipids [GL]	Diradylglycerols [GL02]	2	DAG(28:2)		562.521	562.519	0.0014	C36H68NO3	[M+H]+	Sphingolipids [SP]	Ceramides [SP02]	2	Cer(d36:3)		547.397	547.376	0.0213	C31H56O5K	[M+K]+	Glycerolipids [GL]	Diradylglycerols [GL02]	3	DAG(28:2)
478.294	478.293	0.001	C23H45NO7P	[M+H]+	Glycerophospholipids [GP]	Glycerophosphoethanolamines [GP02]	5	LysoPE(18:2)		551.501	551.48	0.0212	C36H64O2Na	[M+Na]+	Fatty Acyls [FA]	Fatty esters [FA07]	3	WE(36:4)		532.279	532.28	0.0008	C24H48NO7PK	[M+K]+	Glycerophospholipids [GP]	Glycerophosphocholines [GP01]	2	PC(16:1)		577.517	577.519	0.0022	C37H69O4	[M+H]+	Fatty Acyls [FA]	Fatty alcohols [FA05]	2	phenolic phthiocerol		551.501	551.48	0.0212	C36H64O2Na	[M+Na]+	Fatty Acyls [FA]	Fatty esters [FA07]	3	WE(36:4)
479.33	479.334	0.0043	C26H48O6Na	[M+Na]+	Fatty Acyls [FA]	Fatty Acids and Conjugates [FA01]	2	Byrsonic acid		559.297	559.301	0.004	C26H49O9PNa	[M+Na]+	Glycerophospholipids [GP]	Glycerophosphoglycerols [GP04]	5	PG(20:2)		534.293	534.296	0.0022	C24H50NO7PK	[M+K]+	Glycerophospholipids [GP]	Glycerophosphocholines [GP01]	3	LPC(16:0)		599.5	599.501	0.0012	C37H68O4Na	[M+Na]+	Fatty Acyls [FA]	Fatty alcohols [FA05]	2	phenolic phthiocerol		559.297	559.301	0.004	C26H49O9PNa	[M+Na]+	Glycerophospholipids [GP]	Glycerophosphoglycerols [GP04]	5	PG(20:2)
487.269	487.269	0.0002	C28H39O7	[M+H]+	Sterol Lipids [ST]	Sterols [ST01]	5	15beta-Hydroxynicandrin B		587.462	587.467	0.0022	C35H64O5	[M+Na]+	Glycerolipids [GL]	Diradylglycerols [GL02]	2	DAG(32:2)		535.299	535.303	0.0041	C26H48O9P	[M+H]+	Glycerophospholipids [GP]	Glycerophosphoglycerols [GP04]	5	PG(20:3)		625.467	625.465	0.002	C34H66O8Na	[M+Na]+	Fatty Acyls [FA]	Fatty acyl glycosides [FA13]	6	0		587.462	587.467	0.0046	C37H63O5	[M+H]+	Glycerolipids [GL]	Diradylglycerols [GL02]	2	DAG(34:5)
494.324	494.324	0.0001	C24H49NO7P	[M+H]+	Glycerophospholipids [GP]	Glycerophosphocholines [GP01]	1	LPC(16:1)		603.53	603.535	0.0044	C39H71O4	[M+H]+	Glycerolipids [GL]	Diradylglycerols [GL02]	3	0		540.303	540.306	0.0026	C26H48NO7PNa	[M+Na]+	Glycerophospholipids [GP]	Glycerophosphocholines [GP01]	2	LPC(18:3)		639.494	639.498	0.004	C41H67O5	[M+H]+	Glycerolipids [GL]	Diradylglycerols [GL02]	1	DAG(38:7)		603.53	603.535	0.0044	C39H71O4	[M+H]+	Glycerolipids [GL]	Diradylglycerols [GL02]	3	0
495.161	495.163	0.0014	C25H28O9Na	[M+Na]+	Polyketides [PK]	Flavonoids [PK12]	6	Lupinisoflavone N		609.447	609.449	0.0015	C37H62O5Na	[M+Na]+	Glycerolipids [GL]	Diradylglycerols [GL02]	2	DAG(34:5)		545.127	545.127	0.0007	C24H26O13Na	[M+Na]+	Polyketides [PK]	Flavonoids [PK12]	3	Centaurein		705.177	705.179	0.002	C31H38O16K	[M+K]+	Polyketides [PK]	Flavonoids [PK12]	2	Quercetin 5,7,3',4'-tetramethyl ether 3-rutinoside		609.447	609.451	0.0039	C39H61O5	[M+H]+	Glycerolipids [GL]	Diradylglycerols [GL02]	1	DAG(36:8)
506.264	506.264	0.0002	C22H46NO7PK	[M+K]+	Glycerophospholipids [GP]	Glycerophosphocholines [GP01]	3	PC(14:0)		613.48	613.483	0.0021	C37H62O5Na	[M+Na]+	Glycerolipids [GL]	Diradylglycerols [GL02]	2	DAG(34:5)		548.372	548.371	0.0012	C28H55NO7P	[M+H]+	Glycerophospholipids [GP]	Glycerophosphocholines [GP01]	3	PC(20:2)		730.536	730.538	0.002	C40H77NO8P	[M+H]+	Glycerophospholipids [GP]	Glycerophosphocholines [GP01]	3	PC(32:2)		613.478	613.483	0.0045	C39H65O5	[M+H]+	Glycerolipids [GL]	Diradylglycerols [GL02]	2	DAG(36:6)
507.403	507.402	0.0012	C29H56O5Na	[M+Na]+	Glycerolipids [GL]	Diradylglycerols [GL02]	3	DAG(26:0)		615.496	615.496	0.0015	C37H68O5Na	[M+Na]+	Glycerolipids [GL]	Diradylglycerols [GL02]	3	DAG(34.2)		558.295	558.296	0.001	C26H50NO7PK	[M+K]+	Glycerophospholipids [GP]	Glycerophosphocholines [GP01]	3	LPC(18:2)		732.552	732.554	0.0017	C40H79NO8P	[M+H]+	Glycerophospholipids [GP]	Glycerophosphocholines [GP01]	3	PC(32:1)		615.494	615.496	0.0015	C37H68O5Na	[M+Na]+	Glycerolipids [GL]	Diradylglycerols [GL02]	3	DAG(34.2)
509.238	509.239	0.0015	C26H47O2K	[M+K]+	Fatty Acyls [FA]	Fatty Acids and Conjugates [FA01]	2	0		625.465	625.465	0	C34H66O8Na	[M+Na]+	Fatty Acyls [FA]	Fatty acyl glycosides [FA13]	6	0		559.3	559.301	0.0005	C26H49O9PNa	[M+Na]+	Glycerophospholipids [GP]	Glycerophosphoglycerols [GP04]	5	PG(20:2)		740.519	740.523	0.0032	C41H74NO8P	[M+H]+	Glycerophospholipids [GP]	Glycerophosphoethanolamines [GP02]	2	PE(36:4)		625.465	625.465	0	C34H66O8Na	[M+Na]+	Fatty Acyls [FA]	Fatty acyl glycosides [FA13]	6	0
510.356	510.355	0.0007	C25H53NO7P	[M+H]+	Glycerophospholipids [GP]	Glycerophosphoethanolamines [GP02]	1	LysoPE(20:0)		645.471	645.47	0.0004	C37H66O7Na	[M+Na]+	Fatty Acyls [FA]	Fatty alcohols [FA05]	3	Bullatacinone		562.327	562.327	0.0002	C26H54NO7PK	[M+K]+	Glycerophospholipids [GP]	Glycerophosphocholines [GP01]	2	PC(18:0)		741.522	741.543	0.0207	C47H74O5PNa	[M+Na]+	Glycerolipids [GL]	Diradylglycerols [GL02]	3	DAG(44:9)		645.471	645.47	0.0004	C37H66O7Na	[M+Na]+	Fatty Acyls [FA]	Fatty alcohols [FA05]	3	Bullatacinone
511.359	511.391	0.032	C32H56O2K	[M+K]+	Fatty Acyls [FA]	Fatty esters [FA07]	1	WE(32:4)		650.438	650.403	0.0354	C32H60NO10P	[M+H]+	Glycerophospholipids [GP]	Glycerophosphoserines [GP03]	2	PS(26:1)		563.33	563.332	0.0018	C26H53O9PNa	[M+Na]+	Glycerophospholipids [GP]	Glycerophosphoglycerols [GP04]	2	PG(20:0)		744.552	744.554	0.0015	C41H78NO8P	[M+H]+	Glycerophospholipids [GP]	Glycerophosphoethanolamines [GP02]	3	PE(36:2)		650.438	650.403	0.0354	C32H60NO10P	[M+H]+	Glycerophospholipids [GP]	Glycerophosphoserines [GP03]	2	PS(26:1)
513.392	513.407	0.0144	C32H58O2K	[M+K]+	Fatty Acyls [FA]	Fatty esters [FA07]	1	WE(32:3)		655.067	655.07	0.0027	C28H24O16K	[M+K]+	Polyketides [PK]	Flavonoids [PK12]	3	Desmanthin 1		589.481	589.483	0.0021	C37H65O5	[M+H]+	Glycerolipids [GL]	Diradylglycerols [GL02]	2	DAG(34:4)		756.551	756.554	0.0025	C42H79NO8P	[M+H]+	Glycerophospholipids [GP]	Glycerophosphocholines [GP01]	6	PC(34:3)		655.067	655.07	0.0027	C28H24O16K	[M+K]+	Polyketides [PK]	Flavonoids [PK12]	3	Desmanthin 1
516.25	516.249	0.0011	C23H44NO7PK	[M+K]+	Glycerophospholipids [GP]	Glycerophosphoethanolamines [GP02]	2	LysoPE(18:2)		730.526	730.523	0.003	C41H73NO8Na	[M+Na]+	Prenol Lipids [PR]	Hopanoids [PR04]	3	0		590.548	590.551	0.0022	C38H72NO3	[M+H]+	Sphingolipids [SP]	Ceramides [SP02]	2	Cer(d38:3)		765.488	765.483	0.0045	C41H75O8PK	[M+K]+	Glycerophospholipids [GP]	Glycerophosphates [GP10]	3	PA(38:3)		730.526	730.523	0.003	C41H73NO8Na	[M+Na]+	Prenol Lipids [PR]	Hopanoids [PR04]	3	0
518.324	518.324	0	C26H49NO7P	[M+H]+	Glycerophospholipids [GP]	Glycerophosphocholines [GP01]	4	LPC(18:3)		734.551	734.569	0	C39H69O8PK	[M+K]+	Glycerophospholipids [GP]	Glycerophosphocholines [GP01]	6	PC(32:0)		593.454	593.469	0.0174	C38H66O2K	[M+K]+	Fatty Acyls [FA]	Fatty esters [FA07]	2	WE(38:5)		767.502	767.499	0.0033	C41H77O8PK	[M+K]+	Glycerophospholipids [GP]	Glycerophosphates [GP10]	2	PA(38:2)		734.551	734.569	0	C39H69O8PK	[M+K]+	Glycerophospholipids [GP]	Glycerophosphocholines [GP01]	6	PC(32:0)
524.37	524.371	0.0009	C26H55NO7P	[M+H]+	Glycerophospholipids [GP]	Glycerophosphocholines [GP01]	2	PC(18:0)		735.439	735.436	0.003	C39H69O8PK	[M+K]+	Glycerophospholipids [GP]	Glycerophosphates [GP10]	6	PA(36:4)		593.512	593.514	0.0018	C37H69O5	[M+H]+	Glycerolipids [GL]	Diradylglycerols [GL02]	1	DAG(34:2)		768.495	768.494	0.0011	C43H72NO7PNa	[M+Na]+	Glycerophospholipids [GP]	Glycerophosphoethanolamines [GP02]	2	0		735.439	735.436	0.003	C39H69O8PK	[M+K]+	Glycerophospholipids [GP]	Glycerophosphates [GP10]	6	PA(36:4)
527.154	527.155	0.0005	C27H27O11	[M+H]+	Polyketides [PK]	Flavonoids [PK12]	1	Viscutin 1		756.553	756.554	0.0008	C42H79NO8P	[M+H]+	Glycerophospholipids [GP]	Glycerophosphocholines [GP01]	6	PC(34:3)		619.468	619.433	0.0348	C33H63O8P	[M+H]+	Glycerophospholipids [GP]	Glycerophosphates [GP10]	1	PA(30:1)		769.497	769.501	0.0045	C42H74O10P	[M+H]+	Glycerophospholipids [GP]	Glycerophosphoglycerols [GP04]	3	PG(36:5)		756.553	756.554	0.0008	C42H79NO8P	[M+H]+	Glycerophospholipids [GP]	Glycerophosphocholines [GP01]	6	PC(36:3)
531.404	531.402	0.0016	C31H56O5Na	[M+Na]+	Glycerolipids [GL]	Diradylglycerols [GL02]	2	DAG(28:2)		757.547	757.574	0.027	C43H81O8P	[M+H]+	Glycerophospholipids [GP]	Glycerophosphates [GP10]	3	PA(40:2)		619.528	619.53	0.0013	C39H71O5	[M+H]+	Glycerolipids [GL]	Diradylglycerols [GL02]	1	DAG(36:3)		772.549	772.525	0.0234	C40H80NO8PK	[M+K]+	Glycerophospholipids [GP]	Glycerophosphocholines [GP01]	5	PC(32:0)		757.547	757.574	0.027	C43H81O8P	[M+H]+	Glycerophospholipids [GP]	Glycerophosphates [GP10]	3	PA(40:2)
532.279	532.28	0.0008	C24H48NO7PK	[M+K]+	Glycerophospholipids [GP]	Glycerophosphocholines [GP01]	2	PC(16:1)		772.55	772.525	0.0234	C40H80NO8PK	[M+K]+	Glycerophospholipids [GP]	Glycerophosphocholines [GP01]	5	PC(32:0)		625.467	625.465	0.002	C34H66O8Na	[M+Na]+	Fatty Acyls [FA]	Fatty acyl glycosides [FA13]	6	0		774.562	774.601	0.0388	C43H84NO9P	[M+H]+	Glycerophospholipids [GP]	Glycerophosphoethanolamines [GP02]	3	PE(38:1)		772.55	772.525	0.0234	C40H80NO8PK	[M+K]+	Glycerophospholipids [GP]	Glycerophosphocholines [GP01]	5	PC(32:0)
534.293	534.296	0.0022	C24H50NO7PK	[M+K]+	Glycerophospholipids [GP]	Glycerophosphocholines [GP01]	3	LPC(16:0)		810.501	810.504	0.003	C45H74NO8PNa	[M+Na]+	Glycerophospholipids [GP]	Glycerophosphoethanolamines [GP02]	4	PE(40:8)		645.471	645.476	0.0046	C36H69O7S	[M+H]+	Fatty Acyls [FA]	Fatty esters [FA07]	2	0		778.478	778.478	0.0001	C41H74NO8PK	[M+K]+	Glycerophospholipids [GP]	Glycerophosphocholines [GP01]	3	PE(36:4)		810.501	810.504	0.003	C45H74NO8PNa	[M+Na]+	Glycerophospholipids [GP]	Glycerophosphoethanolamines [GP02]	4	PE(38:8)
535.299	535.303	0.0041	C26H48O9P	[M+H]+	Glycerophospholipids [GP]	Glycerophosphoglycerols [GP04]	5	PG(20:3)		812.52	812.523	0.0022	C47H75NO8P	[M+H]+	Glycerophospholipids [GP]	Glycerophosphoethanolamines [GP02]	5	PE(42:10)		692.508	692.507	0.001	C38H71NO8Na	[M+Na]+	Sphingolipids [SP]	Neutral glycosphingolipids [SP05]	2	GlcCer(d32:2)		780.551	780.554	0.0026	C44H79NO8P	[M+H]+	Glycerophospholipids [GP]	Glycerophosphocholines [GP01]	3	PC(36:5)		812.52	812.523	0.0022	C47H75NO8P	[M+H]+	Glycerophospholipids [GP]	Glycerophosphoethanolamines [GP02]	5	PE(42:10)
538.388	538.387	0.0013	C27H57NO7P	[M+H]+	Glycerophospholipids [GP]	Glycerophosphoethanolamines [GP02]	1	LysoPE(22:0)		812.613	812.616	0.0032	C46H87NO8P	[M+H]+	Glycerophospholipids [GP]	Glycerophosphocholines [GP01]	3	PC(38:3)		695.455	695.458	0.0023	C35H67O13	[M+H]+	Fatty Acyls [FA]	Fatty acyl glycosides [FA13]	2	methyl 13-sophorosyloxydocosanoate		782.564	782.567	0.0026	C42H82NO8PNa	[M+Na]+	Glycerophospholipids [GP]	Glycerophosphocholines [GP01]	3	PC(34:1)		812.613	812.616	0.0032	C46H87NO8P	[M+H]+	Glycerophospholipids [GP]	Glycerophosphocholines [GP01]	3	PC(38:3)
540.303	540.306	0.0026	C26H48NO7PNa	[M+Na]+	Glycerophospholipids [GP]	Glycerophosphocholines [GP01]	2	LPC(18:3)		817.522	817.535	0.0099	C42H83O10PK	[M+K]+	Glycerophospholipids [GP]	Glycerophosphoglycerols [GP04]	4	PG(36:0)		696.458	696.457	0.0005	C36H68NO8PNa	[M+Na]+	Glycerophospholipids [GP]	Glycerophosphocholines [GP01]	1	PC(28:2)		786.599	786.601	0.002	C44H85NO8P	[M+H]+	Glycerophospholipids [GP]	Glycerophosphocholines [GP01]	3	PC(36:2)		817.522	817.535	0.0099	C42H83O10PK	[M+K]+	Glycerophospholipids [GP]	Glycerophosphoglycerols [GP04]	4	PG(36:0)
542.321	542.324	0.0035	C28H49NO7P	[M+H]+	Glycerophospholipids [GP]	Glycerophosphocholines [GP01]	1	LPC(20:5)		818.503	818.51	0.0067	C44H78NO8PK	[M+K]+	Glycerophospholipids [GP]	Glycerophosphoserines [GP03]	5	PC(36:5)		706.538	706.538	0.0001	C38H77NO8P	[M+H]+	Glycerophospholipids [GP]	Glycerophosphocholines [GP01]	2	PC(30:0)		790.559	790.559	0.0007	C42H81NO10P	[M+H]+	Glycerophospholipids [GP]	Glycerophosphoserines [GP03]	3	PS(36:1)		818.503	818.51	0.0067	C44H78NO8PK	[M+K]+	Glycerophospholipids [GP]	Glycerophosphoserines [GP03]	5	PC(36:5)
543.128	543.129	0.0008	C30H23O10	[M+H]+	Polyketides [PK]	Flavonoids [PK12]	2	Isochamaejasmin		822.532	822.14	0.0093	C45H77NO10P	[M+H]+	Glycerophospholipids [GP]	Glycerophosphocholines [GP01]	1	PC(36:3)		707.176	707.179	0.0031	C30H36O18Na	[M+Na]+	Polyketides [PK]	Flavonoids [PK12]	2	0		793.523	793.513	0.0096	C41H76O12S	[M+H]+	Glycerolipids [GL]	Glycosyldiradylglycerols [GL05]	3	SQDAG(32:1)		822.532	822.541	0.0093	C44H82NO8PK	[M+K]+	Glycerophospholipids [GP]	Glycerophosphocholines [GP01]	2	PC(36:3)
545.127	545.127	0.0007	C24H26O13Na	[M+Na]+	Polyketides [PK]	Flavonoids [PK12]	3	Centaurein		828.512	828.515	0.0032	C42H80NO10PK	[M+K]+	Glycerophospholipids [GP]	Glycerophosphoserines [GP03]	5	PS(36:1)		718.577	718.538	0.0389	C39H76NO8P	[M+H]+	Glycerophospholipids [GP]	Glycerophosphoethanolamines [GP02]	2	PE(34:1)		796.521	796.525	0.005	C42H80NO8PK	[M+K]+	Glycerophospholipids [GP]	Glycerophosphocholines [GP01]	3	PC(34:2)		828.512	828.515	0.0032	C42H80NO10PK	[M+K]+	Glycerophospholipids [GP]	Glycerophosphoserines [GP03]	5	PS(36:1)
546.353	546.353	0.0001	C28H53NO7P	[M+H]+	Glycerophospholipids [GP]	Glycerophosphocholines [GP01]	1	LysoPC(20:3)		829.722	829.726	0.0033	C51H98O6Na	[M+Na]+	Glycerolipids [GL]	Triradylglycerols [GL03]	4	TAG(48:0)		722.475	722.473	0.0014	C38H70NO8PNa	[M+Na]+	Glycerophospholipids [GP]	Glycerophosphocholines [GP01]	1	PC(30:3)		810.503	810.507	0.0041	C47H73NO8P	[M+H]+	Glycerophospholipids [GP]	Glycerophosphoethanolamines [GP02]	2	PE(40:8)		829.722	829.726	0.0033	C51H98O6Na	[M+Na]+	Glycerolipids [GL]	Triradylglycerols [GL03]	4	TAG(48:0)
548.372	548.371	0.0012	C28H55NO7P	[M+H]+	Glycerophospholipids [GP]	Glycerophosphocholines [GP01]	3	PC(20:2)		832.657	832.679	0.0202	C47H94NO8P	[M+H]+	Glycerophospholipids [GP]	Glycerophosphoethanolamines [GP02]	5	PE(42:0)		730.536	730.538	0.002	C40H77NO8P	[M+H]+	Glycerophospholipids [GP]	Glycerophosphocholines [GP01]	3	PC(32:2)		812.52	812.523	0.0029	C47H75NO8P	[M+H]+	Glycerophospholipids [GP]	Glycerophosphoethanolamines [GP02]	5	PE(42:10)		832.657	832.679	0.0202	C47H94NO8P	[M+H]+	Glycerophospholipids [GP]	Glycerophosphoethanolamines [GP02]	5	PE(42:0)
555.294	555.293	0.0012	C30H44O8Na	[M+Na]+	Sterol Lipids [ST]	Sterols [ST01]	1	Cucurbitacin J		833.668	833.627	0.0419	C46H89O10P	[M+H]+	Glycerophospholipids [GP]	Glycerophosphoglycerols [GP04]	2	PG(40:1)		732.552	732.554	0.0017	C40H79NO8P	[M+H]+	Glycerophospholipids [GP]	Glycerophosphocholines [GP01]	3	PC(32:1)		814.558	814.559	0.0012	C44H81NO10P	[M+H]+	Glycerophospholipids [GP]	Glycerophosphocholines [GP01]	2	PS(38:3)		833.668	833.627	0.0419	C46H89O10P	[M+H]+	Glycerophospholipids [GP]	Glycerophosphoglycerols [GP04]	2	PG(40:1)
555.366	555.366	0.0003	C26H51O9P	[M+H]+	Glycerophospholipids [GP]	Glycerophosphoglycerols [GP04]	1	PG(20:0)		836.517	836.52	0.0033	C47H76NO8PNa	[M+Na]+	Glycerophospholipids [GP]	Glycerophosphoethanolamines [GP02]	3	PE(44:12)		733.41	733.42	0.01	C36H67O8PK	[M+K]+	Glycerophospholipids [GP]	Glycerophosphates [GP10]	2	PA(36:5)		817.526	817.535	0.0099	C42H83O10PK	[M+K]+	Glycerophospholipids [GP]	Glycerophosphoglycerols [GP04]	4	PG(36:0)		836.517	836.52	0.0033	C47H76NO8PNa	[M+Na]+	Glycerophospholipids [GP]	Glycerophosphoethanolamines [GP02]	3	PE(44:10)
556.279	556.28	0.0008	C26H48NO7PK	[M+K]+	Glycerophospholipids [GP]	Glycerophosphocholines [GP01]	1	LPC(18:3)		844.507	844.525	0.018	C46H80NO8PK	[M+K]+	Glycerophospholipids [GP]	Glycerophosphocholines [GP01]	2	PC(38:6)		734.555	734.569	0	C39H69O8PK	[M+K]+	Glycerophospholipids [GP]	Glycerophosphocholines [GP01]	6	PC(32:0)		818.503	818.51	0.0067	C44H78NO8PK	[M+K]+	Glycerophospholipids [GP]	Glycerophosphoserines [GP03]	5	PC(36:5)		844.507	844.525	0.018	C46H80NO8PK	[M+K]+	Glycerophospholipids [GP]	Glycerophosphocholines [GP01]	2	PC(38:6)
557.382	557.418	0.0358	C33H58O5Na	[M+Na]+	Glycerolipids [GL]	Diradylglycerols [GL02]	1	DAG(30:3)		865.686	865.689	0.0032	C53H94O7Na	[M+Na]+	Sterol Lipids [ST]	Sterols [ST01]	2	18:0-Glc-Sitosterol		740.519	740.523	0.0032	C41H74NO8P	[M+H]+	Glycerophospholipids [GP]	Glycerophosphoethanolamines [GP02]	2	PE(36:4)		820.524	820.525	0.001	C44H80NO8PK	[M+K]+	Glycerophospholipids [GP]	Glycerophosphocholines [GP01]	3	PC(36:4)		865.686	865.689	0.0032	C53H94O7Na	[M+Na]+	Sterol Lipids [ST]	Sterols [ST01]	2	18:0-Glc-Sitosterol
558.295	558.296	0.001	C26H50NO7PK	[M+K]+	Glycerophospholipids [GP]	Glycerophosphocholines [GP01]	3	LPC(18:2)		916.678	916.677	0.0018	C52H96NO8PNa	[M+Na]+	Glycerophospholipids [GP]	Glycerophosphocholines [GP01]	3	PC(44:4)		741.522	741.543	0.0207	C47H74O5PNa	[M+Na]+	Glycerolipids [GL]	Diradylglycerols [GL02]	3	DAG(44:9)		821.547	821.546	0.0013	C45H83O8PK	[M+K]+	Glycerophospholipids [GP]	Glycerophosphates [GP10]	3	PA(42:3)		916.678	916.677	0.0018	C52H96NO8PNa	[M+Na]+	Glycerophospholipids [GP]	Glycerophosphocholines [GP01]	3	PC(44:4)
559.3	559.301	0.0005	C26H49O9PNa	[M+Na]+	Glycerophospholipids [GP]	Glycerophosphoglycerols [GP04]	5	PG(20:2)		919.58	919.582	0.0022	C50H89O10PK	[M+K]+	Glycerophospholipids [GP]	Glycerophosphoglycerols [GP04]	2	PG(44:5)		744.552	744.554	0.0015	C41H78NO8P	[M+H]+	Glycerophospholipids [GP]	Glycerophosphoethanolamines [GP02]	3	PE(36:2)		828.514	828.515	0.0008	C42H80NO10PK	[M+K]+	Glycerophospholipids [GP]	Glycerophosphoserines [GP03]	5	PS(36:1)		919.58	919.582	0.0022	C50H89O10PK	[M+K]+	Glycerophospholipids [GP]	Glycerophosphoglycerols [GP04]	2	PG(44:5)
562.327	562.327	0.0002	C26H54NO7PK	[M+K]+	Glycerophospholipids [GP]	Glycerophosphocholines [GP01]	2	PC(18:0)		957.673	957.637	0.0365	C61H90O6K	[M+K]+	Glycerolipids [GL]	Triradylglycerols [GL03]	3	TAG(58:14)		752.603	752.604	0.0009	C44H82NO8	[M+H]+	Sphingolipids [SP]	Neutral glycosphingolipids [SP05]	2	GalCer(d38:3)		829.518	829.486	0.0313	C43H73O13P	[M+H]+	Glycerophospholipids [GP]	Glycerophosphoinositols [GP06]	2	PI(34:5)		957.673	957.637	0.0365	C61H90O6K	[M+K]+	Glycerolipids [GL]	Triradylglycerols [GL03]	3	TAG(58:14)
562.521	562.519	0.0014	C36H68NO3	[M+H]+	Sphingolipids [SP]	Ceramides [SP02]	2	Cer(d36:3)		979.571	979.567	0.0035	C51H89O13PK	[M+K]+	Glycerophospholipids [GP]	Glycerophosphoinositols [GP06]	3	PI(42:5)		756.551	756.554	0.0025	C42H79NO8P	[M+H]+	Glycerophospholipids [GP]	Glycerophosphocholines [GP01]	6	PC(34:3)		831.653	831.611	0.0423	C46H87O10P	[M+H]+	Glycerophospholipids [GP]	Glycerophosphoglycerols [GP04]	3	PG(40:2)		979.571	979.567	0.0035	C51H89O13PK	[M+K]+	Glycerophospholipids [GP]	Glycerophosphoinositols [GP06]	3	PI(42:5)
563.33	563.332	0.0018	C26H53O9PNa	[M+Na]+	Glycerophospholipids [GP]	Glycerophosphoglycerols [GP04]	2	PG(20:0)		999.682	999.687	0.0048	C53H101O13PNa	[M+Na]+	Glycerophospholipids [GP]	Glycerophosphoinositols [GP06]	3	PI(44:1)		765.488	765.483	0.0045	C41H75O8PK	[M+K]+	Glycerophospholipids [GP]	Glycerophosphates [GP10]	3	PA(38:3)		832.659	832.679	0.0202	C47H94NO8P	[M+H]+	Glycerophospholipids [GP]	Glycerophosphoethanolamines [GP02]	5	PE(42:0)		999.682	999.687	0.0048	C53H101O13PNa	[M+Na]+	Glycerophospholipids [GP]	Glycerophosphoinositols [GP06]	3	PI(44:1)
566.552	566.551	0.0013	C36H72NO3	[M+H]+	Sphingolipids [SP]	Ceramides [SP02]	1	Cer(d36:1)		1007.75	1007.75	0	C64H104O6K	[M+K]+	Glycerolipids [GL]	Triradylglycerols [GL03]	3	TAG(61:10)		767.502	767.499	0.0033	C41H77O8PK	[M+K]+	Glycerophospholipids [GP]	Glycerophosphates [GP10]	2	PA(38:2)		836.519	836.523	0.004	C49H75NO8P	[M+H]+	Glycerophospholipids [GP]	Glycerophosphoethanolamines [GP02]	3	PE(44:10)		1007.75	1007.75	0	C64H104O6K	[M+K]+	Glycerolipids [GL]	Triradylglycerols [GL03]	3	TAG(61:10)
577.517	577.519	0.0022	C37H69O4	[M+H]+	Fatty Acyls [FA]	Fatty alcohols [FA05]	2	phenolic phthiocerol												768.495	768.494	0.0011	C43H72NO7PNa	[M+Na]+	Glycerophospholipids [GP]	Glycerophosphoethanolamines [GP02]	2	0		852.512	852.515	0.0033	C44H80NO10PK	[M+K]+	Glycerophospholipids [GP]	Glycerophosphoserines [GP03]	3	PS(38:3)
586.518	586.517	0.0014	C36H69NO3Na	[M+Na]+	Sphingolipids [SP]	Ceramides [SP02]	1	Cer(d36:2)												769.497	769.501	0.0045	C42H74O10P	[M+H]+	Glycerophospholipids [GP]	Glycerophosphoglycerols [GP04]	3	PG(36:5)		854.528	854.531	0.0029	C44H82NO10PK	[M+K]+	Glycerophospholipids [GP]	Glycerophosphoserines [GP03]	3	PS(38:2)
587.465	587.465	0.0003	C35H64O5	[M+Na]+	Glycerolipids [GL]	Diradylglycerols [GL02]	2	DAG(32:2)												772.549	772.525	0.0234	C40H80NO8PK	[M+K]+	Glycerophospholipids [GP]	Glycerophosphocholines [GP01]	5	PC(32:0)		857.669	857.624	0.0452	C46H91O10PNa	[M+Na]+	Glycerophospholipids [GP]	Glycerophosphoglycerols [GP04]	1	PG(40:0)
589.481	589.48	0.0003	C35H66O5	[M+Na]+	Glycerolipids [GL]	Diradylglycerols [GL02]	1	DAG(32:1)												774.562	774.601	0.0388	C43H84NO9P	[M+H]+	Glycerophospholipids [GP]	Glycerophosphoethanolamines [GP02]	3	PE(38:1)		869.698	869.699	0.0017	C53H98O6K	[M+K]+	Glycerolipids [GL]	Triradylglycerols [GL03]	2	TAG(40:2)
590.548	590.551	0.0022	C38H72NO3	[M+H]+	Sphingolipids [SP]	Ceramides [SP02]	2	Cer(d38:3)												778.478	778.478	0.0001	C41H74NO8PK	[M+K]+	Glycerophospholipids [GP]	Glycerophosphoethanolamines [GP02]	3	PE(36:4)		873.485	873.489	0.0037	C43H79O13PK	[M+K]+	Glycerophospholipids [GP]	Glycerophosphoinositols [GP06]	3	PI(34:2)
591.495	591.496	0.0014	C35H68O5	[M+Na]+	Glycerolipids [GL]	Diradylglycerols [GL02]	1	DAG(32:0)												780.551	780.554	0.0026	C44H79NO8P	[M+H]+	Glycerophospholipids [GP]	Glycerophosphocholines [GP01]	3	PC(36:5)		885.661	885.658	0.0032	C50H94O10P	[M+H]+	Glycerophospholipids [GP]	Glycerophosphoglycerols [GP04]	2	PG(44:3)
593.454	593.469	0.0174	C38H66O2K	[M+K]+	Fatty Acyls [FA]	Fatty esters [FA07]	2	WE(38:5)												782.564	782.567	0.0026	C42H82NO8PNa	[M+Na]+	Glycerophospholipids [GP]	Glycerophosphocholines [GP01]	3	PC(34:1)		893.695	893.699	0.0041	C55H98O6K	[M+K]+	Glycerolipids [GL]	Triradylglycerols [GL03]	2	TAG(52:4)
593.512	593.514	0.0018	C37H62O5	[M+Na]+	Glycerolipids [GL]	Diradylglycerols [GL02]	1	DAG(34:2)												786.599	786.601	0.002	C44H85NO8P	[M+H]+	Glycerophospholipids [GP]	Glycerophosphocholines [GP01]	3	PC(36:2)		897.391	897.388	0.0033	C42H66O18K	[M+K]+	Sterol Lipids [ST]	Sterols [ST01]	2	thevetin B
599.5	599.501	0.0012	C37H68O4Na	[M+Na]+	Fatty Acyls [FA]	Fatty alcohols [FA05]	2	phenolic phthiocerol												790.559	790.559	0.0007	C42H81NO10P	[M+H]+	Glycerophospholipids [GP]	Glycerophosphoserines [GP03]	3	PS(36:1)		897.728	897.731	0.0031	C55H102O6K	[M+K]+	Glycerolipids [GL]	Triradylglycerols [GL03]	2	TAG(52:2)
605.452	605.454	0.0027	C35H66O5P	[M+K]+	Glycerolipids [GL]	Diradylglycerols [GL02]	1	DAG(32:1)												792.574	792.575	0.001	C42H83NO10P	[M+H]+	Glycerophospholipids [GP]	Glycerophosphoserines [GP03]	2	PS(36:0)		898.73	898.726	0.0043	C52H101NO8P	[M+H]+	Glycerophospholipids [GP]	Glycerophosphocholines [GP01]	2	PC(44:2)
611.466	611.465	0.0013	C37H64O5	[M+Na]+	Glycerolipids [GL]	Diradylglycerols [GL02]	1	DAG(34:4)												793.523	793.513	0.0096	C41H76O12S	[M+H]+	Glycerolipids [GL]	Glycosyldiradylglycerols [GL05]	3	SQDAG(32:1)		899.637	899.635	0.0018	C48H93O11PNa	[M+Na]+	Glycerophospholipids [GP]	Glycerophosphoglycerols [GP04]	3	SLBPA(42:0)
611.577	611.574	0.0029	C40H76O2Na	[M+Na]+	Fatty Acyls [FA]	Fatty esters [FA07]	1	WE(40:2)												796.521	796.525	0.005	C42H80NO8PK	[M+K]+	Glycerophospholipids [GP]	Glycerophosphocholines [GP01]	3	PC(34:2)		913.597	913.601	0.0045	C48H90O13K	[M+K]+	Saccharolipids [SL]	Acyltrehaloses [SL03]	3	alpha,alpha'-Trehalose 4,6-dioleate
613.48	613.48	0.0002	C37H66O5	[M+Na]+	Glycerolipids [GL]	Diradylglycerols [GL02]	1	DAG(34:3)												810.503	810.504	0.003	C45H74NO8PNa	[M+Na]+	Glycerophospholipids [GP]	Glycerophosphoethanolamines [GP02]	4	PE(40:8)		917.7	917.699	0.0001	C57H98O6K	[M+K]+	Glycerolipids [GL]	Triradylglycerols [GL03]	2	TAG(44:6)
615.495	615.496	0.0005	C37H68O5	[M+Na]+	Glycerolipids [GL]	Diradylglycerols [GL02]	1	DAG(34:2)												812.52	812.523	0.0022	C47H75NO8P	[M+H]+	Glycerophospholipids [GP]	Glycerophosphoethanolamines [GP02]	5	PE(42:10)		939.597	939.596	0.0018	C51H88O13P	[M+H]+	Glycerophospholipids [GP]	Glycerophosphoinositols [GP06]	3	PI(42:6)
619.468	619.433	0.348	C34H68O7P	[M+H]+	Glycerophospholipids [GP]	Glycerophosphates [GP10]	1	PA(30:1)												814.558	814.559	0.0012	C44H81NO10P	[M+H]+	Glycerophospholipids [GP]	Glycerophosphocholines [GP01]	2	PS(38:3)		995.565	995.568	0.0033	C47H89O18PNa	[M+Na]+	Glycerophospholipids [GP]	Glycerophosphoinositolglycans [GP15]	2	PIM1(32:0)
619.528	619.527	0.0011	C37H72O5	[M+Na]+	Glycerolipids [GL]	Diradylglycerols [GL02]	1	DAG(34:0)												820.524	820.525	0.001	C44H80NO8PK	[M+K]+	Glycerophospholipids [GP]	Glycerophosphocholines [GP01]	3	PC(36:4)		1005.73	1005.73	0.0036	C64H102O6K	[M+K]+	Glycerolipids [GL]	Triradylglycerols [GL03]	2	TAG(61:11)
625.467	625.465	0.002	C34H66O8Na	[M+Na]+	Fatty Acyls [FA]	Fatty acyl glycosides [FA13]	6	0												821.547	821.546	0.0013	C45H83O8PK	[M+K]+	Glycerophospholipids [GP]	Glycerophosphates [GP10]	3	PA(42:3)		1578.08	1578.08	0.0007	C87H160O17P2K	[M+K]+	Glycerophospholipids [GP]	Glycerophosphoglycerophosphoglycerols [GP12]	3	CL(38:1)
639.494	639.496	0.0016	C39H68O5	[M+Na]+	Glycerolipids [GL]	Diradylglycerols [GL02]	1	DAG(36:4)												828.514	828.515	0.0008	C42H80NO10PK	[M+K]+	Glycerophospholipids [GP]	Glycerophosphoserines [GP03]	5	PS(36:1)
645.471	645.476	0.0046	C36H69O7S	[M+H]+	Fatty Acyls [FA]	Fatty esters [FA07]	2	0												829.518	829.486	0.0313	C43H73O13P	[M+H]+	Glycerophospholipids [GP]	Glycerophosphoinositols [GP06]	2	PI(34:5)
692.508	692.507	0.001	C38H71NO8Na	[M+Na]+	Sphingolipids [SP]	Neutral glycosphingolipids [SP05]	2	GlcCer(d32:2)												831.653	831.611	0.0423	C46H87O10P	[M+H]+	Glycerophospholipids [GP]	Glycerophosphoglycerols [GP04]	3	PG(40:2)
695.455	695.458	0.0023	C35H67O13	[M+H]+	Fatty Acyls [FA]	Fatty acyl glycosides [FA13]	2	methyl 13-sophorosyloxydocosanoate												832.659	832.679	0.0202	C47H94NO8P	[M+H]+	Glycerophospholipids [GP]	Glycerophosphoethanolamines [GP02]	5	PE(42:0)
696.458	696.457	0.0005	C36H68NO8P	[M+H]+	Glycerophospholipids [GP]	Glycerophosphocholines [GP01]	1	PC(28:2)												836.519	836.523	0.004	C49H75NO8P	[M+H]+	Glycerophospholipids [GP]	Glycerophosphoethanolamines [GP02]	3	PE(44:10)
696.54	696.538	0.0018	C38H75NO8Na	[M+Na]+	Sphingolipids [SP]	Neutral glycosphingolipids [SP05]	1	GlcCer(d32:0)												846.524	846.541	0.017	C46H82NO8PK	[M+K]+	Glycerophospholipids [GP]	Glycerophosphocholines [GP01]	2	PC(38:5)
705.177	705.179	0.002	C31H38O16K	[M+K]+	Polyketides [PK]	Flavonoids [PK12]	2	Quercetin 5,7,3',4'-tetramethyl ether 3-rutinoside												849.692	849.694	0.0023	C53H94O6Na	[M+Na]+	Glycerolipids [GL]	Triradylglycerols [GL03]	2	TAG(50:4)
706.538	706.538	0.0001	C38H77NO8P	[M+H]+	Glycerophospholipids [GP]	Glycerophosphocholines [GP01]	2	PC(30:0)												852.512	852.515	0.0033	C44H80NO10PK	[M+K]+	Glycerophospholipids [GP]	Glycerophosphoserines [GP03]	3	PS(38:3)
707.176	707.179	0.0031	C30H36O18Na	[M+Na]+	Polyketides [PK]	Flavonoids [PK12]	2	Chrysosplenol C 6,4'-diglucoside												854.528	854.531	0.0029	C44H82NO10PK	[M+K]+	Glycerophospholipids [GP]	Glycerophosphoserines [GP03]	3	PS(38:2)
718.577	718.538	0.389	C39H76NO8P	[M+H]+	Glycerophospholipids [GP]	Glycerophosphoethanolamines [GP02]	2	PE(34:1)												873.485	873.489	0.0037	C43H79O13PK	[M+K]+	Glycerophospholipids [GP]	Glycerophosphoinositols [GP06]	3	PI(34:2)
722.475	722.473	0.0014	C38H70NO8P	[M+H]+	Glycerophospholipids [GP]	Glycerophosphocholines [GP01]	1	PC(30:3)												898.626	898.653	0.0275	C50H92NO8P	[M+H]+	Glycerophospholipids [GP]	Glycerophosphoserines [GP03]	1	PS(44:3)
730.536	730.538	0.002	C40H77NO8P	[M+H]+	Glycerophospholipids [GP]	Glycerophosphocholines [GP01]	3	PC(32:2)												899.637	899.635	0.0018	C48H93O11PNa	[M+Na]+	Glycerophospholipids [GP]	Glycerophosphoglycerols [GP04]	3	SLBPA(42:0)
732.552	732.554	0.0017	C40H79NO8P	[M+H]+	Glycerophospholipids [GP]	Glycerophosphocholines [GP01]	3	PC(32:1)												913.597	913.601	0.0045	C48H90O13K	[M+K]+	Saccharolipids [SL]	Acyltrehaloses [SL03]	3	alpha,alpha'-Trehalose 4,6-dioleate
733.41	733.42	0.01	C36H67O8PK	[M+K]+	Glycerophospholipids [GP]	Glycerophosphates [GP10]	2	PA(36:5)												1554.08	1554.08	0.0016	C85H160O17P2K	[M+K]+	Glycerophospholipids [GP]	Glycerophosphoglycerophosphoglycerols [GP12]	2	CL(36:3)
734.555	734.569	0.0001	C39H69O8PK	[M+K]+	Glycerophospholipids [GP]	Glycerophosphocholines [GP01]	6	PC(32:0)												1578.08	1578.08	0.0007	C87H160O17P2K	[M+K]+	Glycerophospholipids [GP]	Glycerophosphoglycerophosphoglycerols [GP12]	3	CL(38:1)
740.519	740.523	0.0032	C41H75NO8P	[M+H]+	Glycerophospholipids [GP]	Glycerophosphocholines [GP01]	1	PC(33:4)
741.522	741.543	0.0207	C47H74O5PNa	[M+Na]+	Glycerolipids [GL]	Diradylglycerols [GL02]	3	DAG(44:9)
744.552	744.554	0.0015	C41H78NO8P	[M+H]+	Glycerophospholipids [GP]	Glycerophosphoethanolamines [GP02]	3	PE(36:2)
752.603	752.604	0.0009	C44H82NO8	[M+H]+	Sphingolipids [SP]	Neutral glycosphingolipids [SP05]	2	GalCer(d38:3)
756.551	756.554	0.0025	C42H79NO8P	[M+H]+	Glycerophospholipids [GP]	Glycerophosphocholines [GP01]	6	PC(34:3)
765.488	765.468	0.0199	C40H71O10P	[M+Na]+	Glycerophospholipids [GP]	Glycerophosphoglycerols [GP04]	1	PG(34:4)
767.502	767.486	0.163	C42H71O10P	[M+H]+	Glycerophospholipids [GP]	Glycerophosphoglycerols [GP04]	1	PG(36:6)
768.495	768.494	0.001	C40H76NO8P	[M+K]+	Glycerophospholipids [GP]	Glycerophosphocholines [GP01]	1	PC(32:2)
769.497	769.501	0.0045	C42H74O10P	[M+H]+	Glycerophospholipids [GP]	Glycerophosphoglycerols [GP04]	3	PG(36:5)
772.549	772.525	0.0234	C40H80NO8PK	[M+K]+	Glycerophospholipids [GP]	Glycerophosphocholines [GP01]	5	PC(32:0)
774.562	774.601	0.0388	C43H84NO9P	[M+H]+	Glycerophospholipids [GP]	Glycerophosphoethanolamines [GP02]	3	PE(38:1)
778.478	778.478	0.0001	C41H74NO8PK	[M+K]+	Glycerophospholipids [GP]	Glycerophosphoethanolamines [GP02]	3	PE(36:4)
780.551	780.554	0.0026	C44H79NO8P	[M+H]+	Glycerophospholipids [GP]	Glycerophosphocholines [GP01]	3	PC(36:5)
782.564	782.569	0.005	C44H80NO8PNa	[M+Na]+	Glycerophospholipids [GP]	Glycerophosphocholines [GP01]	1	PC(36:4)
786.599	786.601	0.002	C44H85NO8P	[M+H]+	Glycerophospholipids [GP]	Glycerophosphocholines [GP01]	3	PC(36:2)
790.559	790.559	0.0007	C42H81NO10P	[M+H]+	Glycerophospholipids [GP]	Glycerophosphoserines [GP03]	3	PS(36:1)
791.562	791.558	0.0037	C46H80O8P	[M+H]+	Glycerophospholipids [GP]	Glycerophosphates [GP10]	1	PA(43:6)
792.574	792.575	0.001	C42H83NO10P	[M+H]+	Glycerophospholipids [GP]	Glycerophosphoserines [GP03]	2	PS(36:0)
793.523	793.513	0.0096	C41H76O12S	[M+H]+	Glycerolipids [GL]	Glycosyldiradylglycerols [GL05]	3	SQDAG(32:1)
796.521	796.525	0.005	C42H80NO8PK	[M+K]+	Glycerophospholipids [GP]	Glycerophosphocholines [GP01]	3	PC(34:2)
806.559	806.562	0.0033	C42H80NO13	[M+H]+	Sphingolipids [SP]	Neutral glycosphingolipids [SP05]	1	LacCer(d30:1)
810.503	810.507	0.0041	C47H73NO8P	[M+H]+	Glycerophospholipids [GP]	Glycerophosphoethanolamines [GP02]	2	PE(42:11)
812.52	812.523	0.0029	C47H75NO8P	[M+H]+	Glycerophospholipids [GP]	Glycerophosphoethanolamines [GP02]	5	PE(42:10)
814.558	814.538	0.02	C47H76NO8P	[M+H]+	Glycerophospholipids [GP]	Glycerophosphoethanolamines [GP02]	1	PE(42:9)
817.526	817.535	0.0099	C42H83O10PK	[M+K]+	Glycerophospholipids [GP]	Glycerophosphoglycerols [GP04]	4	PG(36:0)
818.503	818.51	0.0067	C44H78NO8PK	[M+K]+	Glycerophospholipids [GP]	Glycerophosphoserines [GP03]	5	PC(36:5)
820.524	820.525	0.001	C44H80NO8PK	[M+K]+	Glycerophospholipids [GP]	Glycerophosphocholines [GP01]	3	PC(36:4)
821.547	821.546	0.0013	C45H83O8PK	[M+K]+	Glycerophospholipids [GP]	Glycerophosphates [GP10]	3	PA(42:3)
829.518	829.484	0.0338	C41H75O13PNa	[M+Na]+	Glycerophospholipids [GP]	Glycerophosphoinositols [GP06]	1	PI(32:2)
829.723	829.726	0.003	C51H98O6Na	[M+Na]+	Glycerolipids [GL]	Triradylglycerols [GL03]	4	TAG(48:0)
831.653	831.611	0.0423	C46H87O10P	[M+H]+	Glycerophospholipids [GP]	Glycerophosphoglycerols [GP04]	3	PG(40:2)
832.659	832.679	0.0202	C47H94NO8P	[M+H]+	Glycerophospholipids [GP]	Glycerophosphoethanolamines [GP02]	5	PE(42:0)
836.519	836.523	0.004	C49H75NO8P	[M+H]+	Glycerophospholipids [GP]	Glycerophosphoethanolamines [GP02]	3	PE(44:12)
840.549	840.551	0.0028	C47H80NO8PNa	[M+Na]+	Glycerophospholipids [GP]	Glycerophosphoethanolamines [GP02]	1	PE(42:7)
846.524	846.541	0.017	C46H82NO8PK	[M+K]+	Glycerophospholipids [GP]	Glycerophosphocholines [GP01]	2	PC(38:5)
846.693	846.695	0.0018	C48H97NO8P	[M+H]+	Glycerophospholipids [GP]	Glycerophosphocholines [GP01]	1	PC(40:0)
849.692	849.694	0.0023	C53H94O6Na	[M+Na]+	Glycerolipids [GL]	Triradylglycerols [GL03]	2	TAG(50:4)
851.707	851.71	0.0032	C53H96O6Na	[M+Na]+	Glycerolipids [GL]	Triradylglycerols [GL03]	1	TAG(50:3)
852.512	852.515	0.0033	C44H80NO10PK	[M+K]+	Glycerophospholipids [GP]	Glycerophosphoserines [GP03]	3	PS(38:3)
854.528	854.531	0.0029	C44H82NO10PK	[M+K]+	Glycerophospholipids [GP]	Glycerophosphoserines [GP03]	3	PS(38:2)
857.669	857.624	0.0452	C56H89O6	[M+H]+	Glycerophospholipids [GP]	Glycerophosphoglycerols [GP04]	1	PG(40:0)
869.698	869.699	0.0017	C53H98O6K	[M+K]+	Glycerolipids [GL]	Triradylglycerols [GL03]	2	TAG(50:2)
873.485	873.489	0.0037	C43H79O13PK	[M+K]+	Glycerophospholipids [GP]	Glycerophosphoinositols [GP06]	3	PI(34:2)
885.661	885.658	0.0032	C50H94O10P	[M+H]+	Glycerophospholipids [GP]	Glycerophosphoglycerols [GP04]	2	PG(44:3)
893.695	893.699	0.0041	C55H98O6K	[M+K]+	Glycerolipids [GL]	Triradylglycerols [GL03]	2	TAG(52:4)
897.391	897.388	0.0033	C42H66O18K	[M+K]+	Sterol Lipids [ST]	Sterols [ST01]	2	thevetin B
897.728	897.731	0.0031	C55H102O6K	[M+K]+	Glycerolipids [GL]	Triradylglycerols [GL03]	2	TAG(52:2)
898.626	898.653	0.0275	C51H90NO8PNa	[M+Na]+	Glycerophospholipids [GP]	Glycerophosphoserines [GP03]	1	PS(44:3)
898.73	898.726	0.0043	C52H101NO8P	[M+H]+	Glycerophospholipids [GP]	Glycerophosphocholines [GP01]	2	PC(44:2)
899.637	899.635	0.0018	C48H93O11PNa	[M+Na]+	Glycerophospholipids [GP]	Glycerophosphoglycerols [GP04]	3	SLBPA(42:0)
913.597	913.601	0.0045	C48H90O13K	[M+K]+	Saccharolipids [SL]	Acyltrehaloses [SL03]	3	alpha,alpha'-Trehalose 4,6-dioleate
917.7	917.699	0.0001	C57H98O6K	[M+K]+	Glycerolipids [GL]	Triradylglycerols [GL03]	2	TAG(54:6)
939.597	939.596	0.0018	C51H88O13P	[M+H]+	Glycerophospholipids [GP]	Glycerophosphoinositols [GP06]	3	PI(42:6)
943.394	943.391	0.003	C39H69O22PNa	[M+Na]+	Glycerophospholipids [GP]	Glycerophosphoinositolglycans [GP15]	1	LPIM2(18:2)
963.597	963.596	0.0017	C53H88O13P	[M+H]+	Glycerophospholipids [GP]	Glycerophosphoinositols [GP06]	1	PI(44:8)
995.565	995.568	0.0033	C47H89O18PNa	[M+Na]+	Glycerophospholipids [GP]	Glycerophosphoinositolglycans [GP15]	2	PIM1(32:0)
1005.73	1005.73	0.0036	C64H102O6K	[M+K]+	Glycerolipids [GL]	Triradylglycerols [GL03]	2	TAG(61:11)
1554.08	1554.08	0.0016	C85H160O17P2K	[M+K]+	Glycerophospholipids [GP]	Glycerophosphoglycerophosphoglycerols [GP12]	2	CL(36:3)
1578.08	1578.08	0.0007	C87H160O17P2K	[M+K]+	Glycerophospholipids [GP]	Glycerophosphoglycerophosphoglycerols [GP12]	3	CL(38:1)
[truncated: 9 more columns]

## Sheet: Table S4b
8hrs										16hrs										24hrs										48hrs										72hrs
					Matching database entry										Matching database entry										Matching database entry										Matching database entry										Matching database entry
Observed m/z	Matched m/z	Mass error in Da	Formula	Adduct	Main class	Subclass	Number of annotations	Common name		Observed m/z	Matched m/z	Mass error in Da	Formula	Adduct	Main class	Subclass	Number of annotations	Common name		Observed m/z	Matched m/z	Mass error in Da	Formula	Adduct	Main class	Subclass	Number of annotations	Common name		Observed m/z	Matched m/z	Mass error in Da	Formula	Adduct	Main class	Subclass	Number of annotations	Common name		Found m/z	Matched m/z	Mass error in Da	Formula	Adduct	Main class	Subclass	Number of annotations	Common name
278.878	278.878	0.0003	C6H3O4Cl4	[M+H]+	Fatty Acyls [FA]	Fatty Acids and Conjugates [FA01]	1	tetrachloro-cis,cis-muconic acid		156.042	156.042	0.0004	C5H11NO2K	[M+K]+	Fatty Acyls [FA]	Fatty Acids and Conjugates [FA01]	2	0		156.042	156.042	0.0004	C5H11NO2K	[M+K]+	Fatty Acyls [FA]	Fatty Acids and Conjugates [FA01]	2	0		215.121	215.12	0.0009	C13H20K	[M+K]+	Fatty Acyls [FA]	Hydrocarbons [FA11]	2	0		215.121	215.12	0.0009	C13H20K	[M+K]+	Fatty Acyls [FA]	Hydrocarbons [FA11]	2	0
279.095	279.095	0	C12H24O2	[M+H]+	Fatty Acyls [FA]	Fatty Acids and Conjugates [FA01]	1	0		259.166	259.169	0.003	C17H23O2	[M+H]+	Fatty Acyls [FA]	Fatty alcohols [FA05]	2	CICUTOXIN		259.166	259.169	0.003	C17H23O2	[M+H]+	Fatty Acyls [FA]	Fatty alcohols [FA05]	2	CICUTOXIN		307.241	307.24	0.0014	C18H36OK	[M+K]+	Fatty Acyls [FA]	Fatty alcohols [FA05]	2	octadec-11Z-enol		279.232	279.232	0.0002	C18H30O2	[M+H]+	Fatty Acyls [FA]	Fatty Acids and Conjugates [FA01]	1	WE(18:3)
282.182	282.183	0.0008	C14H29NO2K	[M+K]+	Sphingolipids [SP]	Sphingoid bases [SP01]	1	C14 sphingosine		266.187	266.188	0.0013	C14H29NO1K	[M+K]+	Sphingolipids [SP]	Sphingoid bases [SP01]	1	Halaminol A		308.256	308.258	0.0024	C19H34NO2	[M+H]+	Sphingolipids [SP]	Sphingoid bases [SP01]	1	R-Dysidazirine		313.274	313.274	0.0001	C19H37O3	[M+H]+	Fatty Acyls [FA]	Fatty Acids and Conjugates [FA01]	3	0		307.241	307.24	0.0014	C18H36OK	[M+K]+	Fatty Acyls [FA]	Fatty alcohols [FA05]	2	octadec-11Z-enol
282.28	282.279	0.0006	C18H36NO	[M+H]+	Fatty Acyls [FA]	Fatty amides [FA08]	1	Elaidamide		287.234	287.237	0.0031	C20H31O	[M+H]+	Prenol Lipids [PR]	Isoprenoids [PR01]	1	11-cis-Retinol		313.274	313.274	0.0008	C19H37O3	[M+H]+	Fatty Acyls [FA]	Fatty Acids and Conjugates [FA01]	3	0		335.258	335.295	0.0345	C20H40O2Na	[M+Na]+	Fatty Acyls [FA]	Fatty esters [FA07]	3	WE(20:0)		313.274	313.274	0.0001	C19H37O3	[M+H]+	Fatty Acyls [FA]	Fatty Acids and Conjugates [FA01]	3	0
289.071	289.071	0	C15H13O6	[M+H]+	Polyketides [PK]	Flavonoids [PK12]	1	Carthamidin		318.301	318.3	0.0005	C18H40NO3	[M+H]+	Sphingolipids [SP]	Sphingoid bases [SP01]	1	Phytosphingosine		324.291	324.29	0.0008	C20H38NO2	[M+H]+	Fatty Acyls [FA]	Fatty amides [FA08]	1	0		351.253	351.253	0.0002	C21H35O4	[M+H]+	Fatty Acyls [FA]	Eicosanoids [FA03]	3	0		335.258	335.295	0.0345	C20H40O2Na	[M+Na]+	Fatty Acyls [FA]	Fatty esters [FA07]	3	WE(20:0)
289.254	289.253	0.001	C20H33O	[M+H]+	Prenol Lipids [PR]	Isoprenoids [PR01]	1	17,18-Epoxy-8,10,13(15)-lobatriene		357.202	357.206	0.0038	C22H29O4	[M+H]+	Polyketides [PK]	Flavonoids [PK12]	2	Nitenin		335.259	335.295	0.0345	C20H40O2Na	[M+Na]+	Fatty Acyls [FA]	Fatty esters [FA07]	3	WE(20:0)		353.269	353.269	0	C21H37O4	[M+H]+	Fatty Acyls [FA]	Fatty Acids and Conjugates [FA01]	3	0		351.253	351.253	0.0002	C21H35O4	[M+H]+	Fatty Acyls [FA]	Eicosanoids [FA03]	3	0
291.195	291.195	0	C18H27O3	[M+H]+	Fatty Acyls [FA]	Fatty Acids and Conjugates [FA01]	1	5,6-Epoxyoctadeca-7,9-diynoic acid		365.105	365.102	0.003	C21H17O6	[M+H]+	Polyketides [PK]	Flavonoids [PK12]	3	Gancaonin F		341.306	341.341	0.057	C22H44O2	[M+H]+	Fatty Acyls [FA]	Fatty esters [FA07]	1	WE(22:0)		365.105	365.102	0.003	C21H17O6	[M+H]+	Polyketides [PK]	Flavonoids [PK12]	3	Gancaonin F		353.269	353.269	0	C21H37O4	[M+H]+	Fatty Acyls [FA]	Fatty Acids and Conjugates [FA01]	3	0
293.056	293.053	0.0028	C14H10N2O4Na	[M+Na]+	Polyketides [PK]	Aromatic polyketides [PK13]	1	4,4'-dinitrostilbene		411.276	411.274	0.0023	C23H39O6	[M+H]+	Fatty Acyls [FA]	Eicosanoids [FA03]	2	0		351.254	351.253	0.001	C21H35O4	[M+H]+	Fatty Acyls [FA]	Eicosanoids [FA03]	3	0		373.128	373.128	0.0003	C20H21O7	[M+H]+	Polyketides [PK]	Flavonoids [PK12]	2	2-(3,4-Dimethoxyphenyl)-5-hydroxy-3,7-dimethoxy-6-methyl-4H-1-benzopyran-4-one		369.263	369.264	0.0001	C21H37O5	[M+H]+	Fatty Acyls [FA]	Eicosanoids [FA03]	1	0
293.211	293.211	0	C18H29O3	[M+H]+	Fatty Acyls [FA]	Octadecanoids [FA02]	1	12,13S-EOT		447.188	447.191	0.0024	C19H37O7PK	[M+K]+	Glycerophospholipids [GP]	Glycerophosphates [GP10]	2	LPA(16:1)		353.269	353.269	0.0007	C21H37O4	[M+H]+	Fatty Acyls [FA]	Fatty Acids and Conjugates [FA01]	3	0		379.281	379.284	0.0034	C23H39O4	[M+H]+	Fatty Acyls [FA]	Fatty alcohols [FA05]	2	1-Acetoxy-2-hydroxy-5,12,15-heneicosatrien-4-one		373.128	373.128	0.0003	C20H21O7	[M+H]+	Polyketides [PK]	Flavonoids [PK12]	2	2-(3,4-Dimethoxyphenyl)-5-hydroxy-3,7-dimethoxy-6-methyl-4H-1-benzopyran-4-one
304.264	304.264	0	C20H34NO	[M+H]+	Fatty Acyls [FA]	Fatty amides [FA08]	1	Arachidonoyl amine		454.294	454.293	0.0012	C21H45NO7P	[M+H]+	Glycerophospholipids [GP]	Glycerophosphoethanolamines [GP02]	2	LysoPE(16:0)		357.202	357.206	0.0038	C22H29O4	[M+H]+	Polyketides [PK]	Flavonoids [PK12]	2	Nitenin		397.381	397.38	0.0009	C27H50Na	[M+Na]+	Sterol Lipids [ST]	Hydrocarbons [FA11]	3	0		379.281	379.284	0.0034	C23H39O4	[M+H]+	Fatty Acyls [FA]	Fatty alcohols [FA05]	2	1-Acetoxy-2-hydroxy-5,12,15-heneicosatrien-4-one
306.279	306.279	0	C20H36NO	[M+H]+	Sphingolipids [SP]	Sphingoid bases [SP01]	1	Clavepictine B		455.213	455.212	0.0003	C19H35O12	[M+H]+	Fatty Acyls [FA]	Acyltrehaloses [SL03]	2	0		365.105	365.102	0.003	C21H17O6	[M+H]+	Polyketides [PK]	Flavonoids [PK12]	3	Gancaonin F		429.238	429.236	0.0012	C23H42O2	[M+H]+	Fatty Acyls [FA]	Fatty Acids and Conjugates [FA01]	2	0		397.381	397.38	0.0009	C27H50Na	[M+Na]+	Sterol Lipids [ST]	Hydrocarbons [FA11]	3	0
317.251	317.251	0	C18H37O2S	[M+H]+	Fatty Acyls [FA]	Fatty Acids and Conjugates [FA01]	1	0		456.105	456.103	0.0021	C21H21O10Na	[M+Na]+	Polyketides [PK]	Flavonoids [PK12]	2	Callistephin		385.308	385.306	0.002	C21H41N2O4	[M+H]+	Fatty Acyls [FA]	Fatty amides [FA08]	1	N-palmitoyl glutamine		433.258	433.256	0.0017	C23H38O6Na	[M+Na]+	Fatty Acyls [FA]	Eicosanoids [FA03]	2	0		429.238	429.236	0.0012	C23H42O2	[M+H]+	Fatty Acyls [FA]	Fatty Acids and Conjugates [FA01]	2	0
341.126	341.126	0	C17H22N2O3K	[M+K]+	Polyketides [PK]	Linear polyketides [PK01]	1	0		468.308	468.308	0.0001	C22H47NO7P	[M+H]+	Glycerophospholipids [GP]	Glycerophosphocholines [GP01]	3	PC(14:0)		397.382	397.38	0.0011	C27H50Na	[M+Na]+	Fatty Acyls [FA]	Hydrocarbons [FA11]	3	0		451.137	451.139	0.0015	C25H23O8	[M+H]+	Polyketides [PK]	Flavonoids [PK12]	2	Tephrodin		433.258	433.256	0.0017	C23H38O6Na	[M+Na]+	Fatty Acyls [FA]	Eicosanoids [FA03]	2	0
393.313	393.313	0.0001	C23H46O2K	[M+K]+	Fatty Acyls [FA]	Fatty esters [FA07]	1	WE(23:0)		475.221	475.222	0.0013	C21H41O7PK	[M+K]+	Glycerophospholipids [GP]	Glycerophosphates [GP10]	1	lysophosphatidic acid		411.276	411.274	0.0023	C23H39O6	[M+H]+	Fatty Acyls [FA]	Eicosanoids [FA03]	2	0		471.274	471.274	0.0001	C28H39O6	[M+H]+	Sterol Lipids [ST]	Sterols [ST01]	2	Withaferin A		439.269	439.269	0.0003	C24H39O7	[M+H]+	Prenol Lipids [PR]	Isoprenoids [PR01]	1	(-)-Fusicoplagin A
410.27	410.27	0	C21H41NO3SNa	[M+Na]+	Fatty Acyls [FA]	Fatty amides [FA08]	1	N-palmitoyl methionine		478.294	478.293	0.001	C23H45NO7P	[M+H]+	Glycerophospholipids [GP]	Glycerophosphoethanolamines [GP02]	2	LysoPE(18:2)		416.252	416.254	0.0012	C19H40NO5PNa	[M+Na]+	Sphingolipids [SP]	Sphingoid bases [SP01]	2	C19 Sphingosine-1-phosphate		487.267	487.269	0.0016	C28H39O7	[M+H]+	Sterol Lipids [ST]	Sterols [ST01]	4	15beta-Hydroxynicandrin B		451.137	451.139	0.0015	C25H23O8	[M+H]+	Polyketides [PK]	Flavonoids [PK12]	2	Tephrodin
416.256	416.254	0.0025	C19H40NO5PNa	[M+Na]+	Sphingolipids [SP]	Sphingoid bases [SP01]	2	C19 Sphingosine-1-phosphate		495.161	495.163	0.0014	C25H28O9Na	[M+Na]+	Polyketides [PK]	Flavonoids [PK12]	2	Lupinisoflavone N		417.264	417.264	0.0007	C25H37O5	[M+H]+	Prenol Lipids [PR]	Isoprenoids [PR01]	1	0		496.338	496.34	0.0021	C24H51NO7P	[M+H]+	Glycerophospholipids [GP]	Glycerophosphocholines [GP01]	2	LPC(16:0)		457.053	457.053	0	C20H18O10K	[M+K]+	Polyketides [PK]	Flavonoids [PK12]	1	6-C-beta-D-Xylopyranosylluteolin
424.342	424.342	0	C25H46NO4	[M+H]+	Fatty Acyls [FA]	Fatty esters [FA07]	1	9,12-Hexadecadienylcarnitine		506.264	506.264	0.0002	C22H46NO7PK	[M+K]+	Glycerophospholipids [GP]	Glycerophosphocholines [GP01]	2	PC(14:0)		438.322	438.321	0.0011	C25H44NO5	[M+H]+	Fatty Acyls [FA]	Fatty esters [FA07]	1	(9Z,12Z,15Z)-3-hydroxyoctadecatrienoylcarnitine		507.403	507.402	0.0012	C29H56O5Na	[M+Na]+	Glycerolipids [GL]	Diradylglycerols [GL02]	4	DAG(26:0)		487.267	487.269	0.0016	C28H39O7	[M+H]+	Sterol Lipids [ST]	Sterols [ST01]	4	15beta-Hydroxynicandrin B
425.054	425.054	0	C18H17O10S	[M+H]+	Polyketides [PK]	Flavonoids [PK12]	1	Mikanin 3-O-sulfate		507.403	507.402	0.0012	C29H56O5Na	[M+Na]+	Glycerolipids [GL]	Diradylglycerols [GL02]	4	DAG(26:0)		447.188	447.191	0.0024	C19H37O7PK	[M+K]+	Glycerophospholipids [GP]	Glycerophosphates [GP10]	2	LPA(16:1)		518.32	518.324	0.0044	C26H49NO7P	[M+H]+	Glycerophospholipids [GP]	Glycerophosphocholines [GP01]	4	LPC(18:3)		495.162	495.163	0.0003	C25H28O9Na	[M+Na]+	Polyketides [PK]	Flavonoids [PK12]	2	Lupinisoflavone N
428.33	428.33	0	C26H44ONa1F	[M+Na]+	Fatty Acyls [FA]	Fatty amides [FA08]	1	0		518.324	518.324	0	C26H49NO7P	[M+H]+	Glycerophospholipids [GP]	Glycerophosphocholines [GP01]	4	LPC(18:3)		456.105	456.103	0.0021	C21H21O10Na	[M+Na]+	Polyketides [PK]	Flavonoids [PK12]	2	Callistephin		537.303	537.306	0.0025	C29H45O9	[M+H]+	Sterol Lipids [ST]	Sterols [ST01]	3	rhodexin A		505.278	505.28	0.0012	C28H41O8	[M+H]+	Sterol Lipids [ST]	Sterols [ST01]	1	Ixocarpalactone A
433.105	433.105	0	C23H22O6K	[M+K]+	Polyketides [PK]	Flavonoids [PK12]	1	8-C-Methylvellokaempferol 3,5-dimethyl ether		524.37	524.371	0.0009	C26H55NO7P	[M+H]+	Glycerophospholipids [GP]	Glycerophosphocholines [GP01]	1	PC(18:0)		468.308	468.308	0.0001	C22H47NO7P	[M+H]+	Glycerophospholipids [GP]	Glycerophosphocholines [GP01]	3	PC(14:0)		547.397	547.376	0.0213	C31H56O5K	[M+K]+	Glycerolipids [GL]	Diradylglycerols [GL02]	3	DAG(28:2)		507.403	507.402	0.0012	C29H56O5Na	[M+Na]+	Glycerolipids [GL]	Diradylglycerols [GL02]	4	DAG(26:0)
435.092	435.092	0	C20H19O11	[M+H]+	Polyketides [PK]	Flavonoids [PK12]	1	6-Hydroxyluteolin 6-xyloside		527.154	527.155	0.0005	C27H27O11	[M+H]+	Polyketides [PK]	Flavonoids [PK12]	3	Viscutin 1		471.275	471.274	0.0012	C28H39O6	[M+H]+	Sterol Lipids [ST]	Sterols [ST01]	2	Withaferin A		551.501	551.48	0.0212	C36H64O2Na	[M+Na]+	Fatty Acyls [FA]	Fatty esters [FA07]	1	WE(36:4)		518.32	518.324	0.0044	C26H49NO7P	[M+H]+	Glycerophospholipids [GP]	Glycerophosphocholines [GP01]	4	LPC(18:3)
439.276	439.276	0	C30H40K	[M+K]+	Prenol Lipids [PR]	Isoprenoids [PR01]	1	4,4'-Diapolycopene		534.293	534.296	0.0022	C24H50NO7PK	[M+K]+	Glycerophospholipids [GP]	Glycerophosphocholines [GP01]	2	LPC(16:0)		487.269	487.269	0.0002	C28H39O7	[M+H]+	Sterol Lipids [ST]	Sterols [ST01]	4	15beta-Hydroxynicandrin B		587.462	587.467	0.0046	C37H63O5	[M+H]+	Glycerolipids [GL]	Diradylglycerols [GL02]	3	DAG(34:5)		537.303	537.306	0.0025	C29H45O9	[M+H]+	Sterol Lipids [ST]	Sterols [ST01]	3	rhodexin A
445.128	445.128	0	C26H21O7	[M+H]+	Polyketides [PK]	Flavonoids [PK12]	1	Artomunoxanthentrione		535.299	535.303	0.0041	C26H48O9P	[M+H]+	Glycerophospholipids [GP]	Glycerophosphoglycerols [GP04]	2	PG(20:3)		506.264	506.264	0.0002	C22H46NO7PK	[M+K]+	Glycerophospholipids [GP]	Glycerophosphocholines [GP01]	2	PC(14:0)		589.478	589.483	0.0049	C37H65O5	[M+H]+	Glycerolipids [GL]	Diradylglycerols [GL02]	4	DAG(34:4)		547.397	547.376	0.0213	C31H56O5K	[M+K]+	Glycerolipids [GL]	Diradylglycerols [GL02]	3	DAG(28:2)
454.293	454.293	0	C21H45NO7P	[M+H]+	Glycerophospholipids [GP]	Glycerophosphoethanolamines [GP02]	2	LysoPE(16:0)		545.127	545.127	0.0007	C24H26O13Na	[M+Na]+	Polyketides [PK]	Flavonoids [PK12]	3	Centaurein		507.403	507.402	0.0012	C29H56O5Na	[M+Na]+	Glycerolipids [GL]	Diradylglycerols [GL02]	4	DAG(26:0)		609.447	609.451	0.0039	C39H61O5	[M+H]+	Glycerolipids [GL]	Diradylglycerols [GL02]	2	DAG(36:8)		587.462	587.467	0.0046	C37H63O5	[M+H]+	Glycerolipids [GL]	Diradylglycerols [GL02]	3	DAG(34:5)
455.212	455.212	0	C19H35O12	[M+H]+	Fatty Acyls [FA]	Acyltrehaloses [SL03]	2	0		546.353	546.355	0.0025	C28H53NO7P	[M+H]+	Glycerophospholipids [GP]	Glycerophosphocholines [GP01]	1	LysoPC(20:3)		509.238	509.239	0.0015	C26H47O2K	[M+K]+	Fatty Acyls [FA]	Fatty Acids and Conjugates [FA01]	1	0		611.464	611.467	0.0034	C39H63O5	[M+H]+	Glycerolipids [GL]	Diradylglycerols [GL02]	3	DAG(36:7)		589.478	589.483	0.0049	C37H65O5	[M+H]+	Glycerolipids [GL]	Diradylglycerols [GL02]	4	DAG(34:4)
468.308	468.308	0	C22H47NO7P	[M+H]+	Glycerophospholipids [GP]	Glycerophosphocholines [GP01]	3	PC(14:0)		556.279	556.28	0.0008	C26H48NO7PK	[M+K]+	Glycerophospholipids [GP]	Glycerophosphocholines [GP01]	2	LPC(18:3)		527.154	527.155	0.0005	C27H27O11	[M+H]+	Polyketides [PK]	Flavonoids [PK12]	3	Viscutin 1		613.478	613.483	0.0045	C39H65O5	[M+H]+	Glycerolipids [GL]	Diradylglycerols [GL02]	3	DAG(36:6)		609.447	609.451	0.0039	C39H61O5	[M+H]+	Glycerolipids [GL]	Diradylglycerols [GL02]	2	DAG(36:8)
478.293	478.293	0	C23H45NO7P	[M+H]+	Glycerophospholipids [GP]	Glycerophosphoethanolamines [GP02]	2	LysoPE(18:2)		558.295	558.296	0.001	C26H50NO7PK	[M+K]+	Glycerophospholipids [GP]	Glycerophosphocholines [GP01]	1	LPC(18:2)		531.404	531.402	0.0016	C31H56O5Na	[M+Na]+	Glycerolipids [GL]	Diradylglycerols [GL02]	1	DAG(28:2)		615.494	615.496	0.0015	C37H68O5Na	[M+Na]+	Glycerolipids [GL]	Diradylglycerols [GL02]	3	DAG(34.2)		611.464	611.467	0.0034	C39H63O5	[M+H]+	Glycerolipids [GL]	Diradylglycerols [GL02]	3	DAG(36:7)
479.334	479.334	0	C26H48O6Na	[M+Na]+	Fatty Acyls [FA]	Fatty Acids and Conjugates [FA01]	1	Byrsonic acid		559.3	559.301	0.0005	C26H49O9PNa	[M+Na]+	Glycerophospholipids [GP]	Glycerophosphoglycerols [GP04]	1	PG(20:2)		535.299	535.303	0.0041	C26H48O9P	[M+H]+	Glycerophospholipids [GP]	Glycerophosphoglycerols [GP04]	2	PG(20:3)		645.471	645.47	0.0004	C37H66O7Na	[M+Na]+	Fatty Acyls [FA]	Fatty alcohols [FA05]	2	Bullatacinone		613.478	613.483	0.0045	C39H65O5	[M+H]+	Glycerolipids [GL]	Diradylglycerols [GL02]	3	DAG(36:6)
487.269	487.269	0.0002	C28H39O7	[M+H]+	Sterol Lipids [ST]	Sterols [ST01]	4	15beta-Hydroxynicandrin B		562.327	562.327	0.0002	C26H54NO7PK	[M+K]+	Glycerophospholipids [GP]	Glycerophosphocholines [GP01]	1	PC(18:0)		543.128	543.129	0.0008	C30H23O10	[M+H]+	Polyketides [PK]	Flavonoids [PK12]	2	Isochamaejasmin		650.438	650.403	0.0354	C32H60NO10P	[M+H]+	Glycerophospholipids [GP]	Glycerophosphoserines [GP03]	1	PS(26:1)		615.494	615.496	0.0015	C37H68O5Na	[M+Na]+	Glycerolipids [GL]	Diradylglycerols [GL02]	3	DAG(34.2)
496.338	496.34	0.0021	C24H51NO7P	[M+H]+	Glycerophospholipids [GP]	Glycerophosphocholines [GP01]	2	LPC(16:0)		563.33	563.332	0.0018	C26H53O9PNa	[M+Na]+	Glycerophospholipids [GP]	Glycerophosphoglycerols [GP04]	1	PG(20:0)		545.127	545.127	0.0007	C24H26O13Na	[M+Na]+	Polyketides [PK]	Flavonoids [PK12]	3	Centaurein		655.467	655.47	0.0024	C39H68O5K	[M+K]+	Glycerolipids [GL]	Diradylglycerols [GL02]	2	DAG(36:4)		645.471	645.47	0.0004	C37H66O7Na	[M+Na]+	Fatty Acyls [FA]	Fatty alcohols [FA05]	2	Bullatacinone
499.222	499.217	0.0047	C30H47O6	[M+H]+	Prenol Lipids [PR]	Isoprenoids [PR01]	1	8-Epiiridodial glucoside tetraacetate		589.481	589.483	0.0021	C37H65O5	[M+H]+	Glycerolipids [GL]	Diradylglycerols [GL02]	4	DAG(34:4)		548.372	548.371	0.0012	C28H55NO7P	[M+H]+	Glycerophospholipids [GP]	Glycerophosphocholines [GP01]	1	PC(20:2)		735.439	735.436	0.003	C39H69O8PK	[M+K]+	Glycerophospholipids [GP]	Glycerophosphates [GP10]	4	PA(36:4)		655.467	655.47	0.0024	C39H68O5K	[M+K]+	Glycerolipids [GL]	Diradylglycerols [GL02]	2	DAG(36:4)
503.334	503.337	0.0024	C24H52NO6PNa	[M+Na]+	Prenol Lipids [PR]	Isoprenoids [PR01]	1	16alpha-hydroxygypsogenic acidid		590.548	590.551	0.0022	C38H72NO3	[M+H]+	Sphingolipids [SP]	Ceramides [SP02]	1	Cer(d38:3)		555.366	555.366	0.0003	C26H51O9P	[M+H]+	Glycerophospholipids [GP]	Glycerophosphoglycerols [GP04]	1	PG(20:0)		747.476	747.496	0.017	C43H71O8P	[M+H]+	Glycerophospholipids [GP]	Glycerophosphates [GP10]	2	PA(40:7)		735.439	735.436	0.003	C39H69O8PK	[M+K]+	Glycerophospholipids [GP]	Glycerophosphates [GP10]	4	PA(36:4)
506.267	506.267	0	C27H34O9Na	[M+Na]+	Fatty Acyls [FA]	Fatty amides [FA08]	1	N-arachidonoyl tyrosine		619.528	619.53	0.0013	C39H71O5	[M+H]+	Glycerolipids [GL]	Diradylglycerols [GL02]	2	DAG(36:3)		556.279	556.28	0.0008	C26H48NO7PK	[M+K]+	Glycerophospholipids [GP]	Glycerophosphocholines [GP01]	2	LPC(18:3)		756.553	756.554	0.0008	C42H79NO8P	[M+H]+	Glycerophospholipids [GP]	Glycerophosphocholines [GP01]	3	PC(36:3)		747.476	747.496	0.017	C43H71O8P	[M+H]+	Glycerophospholipids [GP]	Glycerophosphates [GP10]	2	PA(40:7)
518.324	518.324	0	C26H49NO7P	[M+H]+	Glycerophospholipids [GP]	Glycerophosphocholines [GP01]	4	LPC(18:3)		645.471	645.476	0.0046	C36H69O7S	[M+H]+	Fatty Acyls [FA]	Fatty alcohols [FA05]	3	0		557.382	557.418	0.0358	C33H58O5Na	[M+Na]+	Glycerolipids [GL]	Diradylglycerols [GL02]	1	DAG(30:3)		757.547	757.574	0.027	C43H81O8P	[M+H]+	Glycerophospholipids [GP]	Glycerophosphates [GP10]	2	PA(40:2)		756.553	756.554	0.0008	C42H79NO8P	[M+H]+	Glycerophospholipids [GP]	Glycerophosphocholines [GP01]	3	PC(36:3)
525.21	525.21	0	C27H27O11	[M+H]+	Polyketides [PK]	Flavonoids [PK12]	3	Geranioloxyalatum flavone		692.508	692.507	0.001	C38H71NO8Na	[M+Na]+	Sphingolipids [SP]	Neutral glycosphingolipids [SP05]	2	GlcCer(d32:2)		562.521	562.519	0.0014	C36H68NO3	[M+H]+	Sphingolipids [SP]	Ceramides [SP02]	1	Cer(d36:3)		763.471	763.455	0.0163	C42H67O10P	[M+H]+	Glycerophospholipids [GP]	Glycerophosphoglycerols [GP04]	2	PG(36:8)		757.547	757.574	0.027	C43H81O8P	[M+H]+	Glycerophospholipids [GP]	Glycerophosphates [GP10]	2	PA(40:2)
527.155	527.155	0	C27H36O9Na	[M+Na]+	Polyketides [PK]	Flavonoids [PK12]	1	Viscutin 1		695.455	695.458	0.0023	C35H67O13	[M+H]+	Fatty Acyls [FA]	Fatty acyl glycosides [FA13]	2	methyl 13-sophorosyloxydocosanoate		577.517	577.519	0.0022	C37H69O4	[M+H]+	Fatty Acyls [FA]	Fatty alcohols [FA05]	2	phenolic phthiocerol		765.486	765.483	0.0045	C41H75O8PK	[M+K]+	Glycerophospholipids [GP]	Glycerophosphates [GP10]	4	PA(38:3)		763.471	763.455	0.0163	C42H67O10P	[M+H]+	Glycerophospholipids [GP]	Glycerophosphoglycerols [GP04]	2	PG(36:8)
527.225	527.225	0	C29H45O9	[M+H]+	Fatty Acyls [FA]	Eicosanoids [FA03]	3	20-acetoxy-clavulone I		718.577	718.538	0.0389	C39H76NO8P	[M+H]+	Glycerophospholipids [GP]	Glycerophosphoethanolamines [GP02]	2	PE(34:1)		586.518	586.517	0.0014	C36H69NO3Na	[M+Na]+	Sphingolipids [SP]	Ceramides [SP02]	1	Cer(d36:2)		810.501	810.504	0.003	C45H74NO8PNa	[M+Na]+	Glycerophospholipids [GP]	Glycerophosphoethanolamines [GP02]	1	PE(40:8)		765.486	765.483	0.0045	C41H75O8PK	[M+K]+	Glycerophospholipids [GP]	Glycerophosphates [GP10]	4	PA(38:3)
534.293	534.296	0.0022	C24H50NO7PK	[M+K]+	Glycerophospholipids [GP]	Glycerophosphocholines [GP01]	2	LPC(16:0)		722.475	722.473	0.0014	C38H70NO8PNa	[M+Na]+	Glycerophospholipids [GP]	Glycerophosphocholines [GP01]	2	PC(30:3)		587.465	587.467	0.0021	C37H63O5	[M+H]+	Glycerolipids [GL]	Diradylglycerols [GL02]	3	DAG(34:5)		812.613	812.616	0.0032	C46H87NO8P	[M+H]+	Glycerophospholipids [GP]	Glycerophosphocholines [GP01]	1	PE(42:10)		818.503	818.51	0.0067	C44H78NO8PK	[M+K]+	Glycerophospholipids [GP]	Glycerophosphoserines [GP03]	5	PC(36:5)
537.306	537.306	0	C21H41O12PNa	[M+Na]+	Sterol Lipids [ST]	Sterols [ST01]	1	rhodexin A		730.536	730.538	0.002	C40H77NO8P	[M+H]+	Glycerophospholipids [GP]	Glycerophosphocholines [GP01]	2	PC(32:2)		589.481	589.483	0.0021	C37H65O5	[M+H]+	Glycerolipids [GL]	Diradylglycerols [GL02]	4	DAG(34:4)		817.522	817.535	0.0099	C42H83O10PK	[M+K]+	Glycerophospholipids [GP]	Glycerophosphoglycerols [GP04]	1	PG(36:0)		829.722	829.726	0.0033	C51H98O6Na	[M+Na]+	Glycerolipids [GL]	Triradylglycerols [GL03]	2	TAG(48:0)
539.223	539.223	0	C30H23O10	[M+H]+	Glycerophospholipids [GP]	Glycerophosphoinositols [GP06]	2	PI(12:0)		732.552	732.554	0.0017	C40H79NO8P	[M+H]+	Glycerophospholipids [GP]	Glycerophosphocholines [GP01]	2	PC(32:1)		591.495	591.498	0.0038	C37H67O5	[M+H]+	Glycerolipids [GL]	Diradylglycerols [GL02]	1	DAG(34:3)		818.503	818.51	0.0067	C44H78NO8PK	[M+K]+	Glycerophospholipids [GP]	Glycerophosphoserines [GP03]	5	PC(36:5)		865.686	865.689	0.0032	C53H94O7Na	[M+Na]+	Sterol Lipids [ST]	Sterols [ST01]	2	18:0-Glc-Sitosterol
543.129	543.129	0	C24H26O13Na	[M+Na]+	Polyketides [PK]	Flavonoids [PK12]	3	Isochamaejasmin		733.41	733.42	0.01	C36H67O8PK	[M+K]+	Glycerophospholipids [GP]	Glycerophosphates [GP10]	2	PA(36:5)		593.454	593.469	0.0174	C38H66O2K	[M+K]+	Fatty Acyls [FA]	Fatty esters [FA07]	1	WE(38:5)		822.532	822.541	0.0093	C44H82NO8PK	[M+K]+	Glycerophospholipids [GP]	Glycerophosphocholines [GP01]	1	PC(36:3)		916.678	916.677	0.0018	C52H96NO8PNa	[M+Na]+	Glycerophospholipids [GP]	Glycerophosphocholines [GP01]	2	PC(44:4)
545.127	545.127	0	C31H56O5K	[M+K]+	Polyketides [PK]	Flavonoids [PK12]	3	Centaurein		740.519	740.523	0.0032	C41H74NO8P	[M+H]+	Glycerophospholipids [GP]	Glycerophosphoethanolamines [GP02]	3	PE(36:4)		593.512	593.514	0.0018	C37H69O5	[M+H]+	Glycerolipids [GL]	Diradylglycerols [GL02]	1	DAG(34:2)		828.512	828.515	0.0032	C42H80NO10PK	[M+K]+	Glycerophospholipids [GP]	Glycerophosphoserines [GP03]	3	PS(36:1)		919.58	919.582	0.0022	C50H89O10PK	[M+K]+	Glycerophospholipids [GP]	Glycerophosphoglycerols [GP04]	1	PG(44:5)
547.399	547.376	0.0213	C28H54NO8P	[M+H]+	Glycerolipids [GL]	Diradylglycerols [GL02]	1	DAG(28:2)		741.522	741.543	0.0207	C47H74O5PNa	[M+Na]+	Glycerolipids [GL]	Diradylglycerols [GL02]	2	DAG(44:9)		599.5	599.501	0.0012	C37H68O4Na	[M+Na]+	Fatty Acyls [FA]	Fatty alcohols [FA05]	1	phenolic phthiocerol		829.722	829.726	0.0033	C51H98O6Na	[M+Na]+	Glycerolipids [GL]	Triradylglycerols [GL03]	2	TAG(48:0)		924.741	924.739	0.0018	C52H104NO8PNa	[M+Na]+	Glycerophospholipids [GP]	Glycerophosphocholines [GP01]	2	PC(44:0)
564.334	564.366	0.0321	C37H69O4	[M+H]+	Glycerophospholipids [GP]	Glycerophosphocholines [GP01]	2	PC(20:1)		744.552	744.554	0.0015	C41H78NO8P	[M+H]+	Glycerophospholipids [GP]	Glycerophosphoethanolamines [GP02]	1	PE(36:2)		605.452	605.454	0.0027	C35H66O5P	[M+K]+	Glycerolipids [GL]	Diradylglycerols [GL02]	1	DAG(32:1)		832.657	832.679	0.0202	C47H94NO8P	[M+H]+	Glycerophospholipids [GP]	Glycerophosphoethanolamines [GP02]	3	PE(42:0)		939.595	939.596	0.0008	C51H88O13P	[M+H]+	Glycerophospholipids [GP]	Glycerophosphoinositols [GP06]	2	PI(42:6)
577.519	577.519	0	C35H69NO3K	[M+K]+	Fatty Acyls [FA]	Fatty alcohols [FA05]	1	phenolic phthiocerol		756.551	756.554	0.0025	C42H79NO8P	[M+H]+	Glycerophospholipids [GP]	Glycerophosphocholines [GP01]	3	PC(34:3)		611.466	611.467	0.0011	C39H63O5	[M+H]+	Glycerolipids [GL]	Diradylglycerols [GL02]	3	DAG(36:7)		836.517	836.52	0.0033	C47H76NO8PNa	[M+Na]+	Glycerophospholipids [GP]	Glycerophosphoethanolamines [GP02]	1	PE(44:10)		963.596	963.596	0.0003	C53H88O13P	[M+H]+	Glycerophospholipids [GP]	Glycerophosphoinositols [GP06]	2	PI(44:8)
619.53	619.53	0	C36H69O7S	[M+H]+	Glycerolipids [GL]	Diradylglycerols [GL02]	3	DAG(36:3)		765.488	765.483	0.0045	C41H75O8PK	[M+K]+	Glycerophospholipids [GP]	Glycerophosphates [GP10]	4	PA(38:3)		613.48	613.483	0.0026	C39H65O5	[M+H]+	Glycerolipids [GL]	Diradylglycerols [GL02]	3	DAG(34:5)		844.507	844.525	0.018	C46H80NO8PK	[M+K]+	Glycerophospholipids [GP]	Glycerophosphocholines [GP01]	1	PC(38:6)		979.571	979.567	0.0035	C51H89O13PK	[M+K]+	Glycerophospholipids [GP]	Glycerophosphoinositols [GP06]	2	PI(42:5)
645.476	645.476	0.0001	C37H72O8P	[M+H]+	Fatty Acyls [FA]	Fatty alcohols [FA05]	1	0		768.495	768.494	0.0011	C43H72NO7PNa	[M+Na]+	Glycerophospholipids [GP]	0	2	0		615.495	615.496	0.0015	C37H68O5Na	[M+Na]+	Glycerolipids [GL]	Diradylglycerols [GL02]	3	DAG(34.2)		865.686	865.689	0.0032	C53H94O7Na	[M+Na]+	Sterol Lipids [ST]	Sterols [ST01]	2	18:0-Glc-Sitosterol		999.682	999.687	0.0048	C53H101O13PNa	[M+Na]+	Glycerophospholipids [GP]	Glycerophosphoinositols [GP06]	2	PI(44:1)
675.496	675.496	0	C39H74NO8P	[M+H]+	Glycerophospholipids [GP]	Glycerophosphates [GP10]	1	PA(34:1)		769.497	769.501	0.0045	C42H74O10P	[M+H]+	Glycerophospholipids [GP]	Glycerophosphoglycerols [GP04]	2	PG(36:5)		619.468	619.433	0.0348	C33H63O8P	[M+H]+	Glycerophospholipids [GP]	Glycerophosphates [GP10]	1	PA(30:1)		916.678	916.677	0.0018	C52H96NO8PNa	[M+Na]+	Glycerophospholipids [GP]	Glycerophosphocholines [GP01]	2	PC(44:4)		1061.7	1061.7	0.0016	C69H98O6K	[M+K]+	Glycerolipids [GL]	Triradylglycerols [GL03]	2	TAG(66:18)
716.523	716.523	0	C43H82O5K	[M+K]+	Glycerophospholipids [GP]	Glycerophosphoethanolamines [GP02]	1	PE(34:2)		772.549	772.525	0.0234	C40H80NO8PK	[M+K]+	Glycerophospholipids [GP]	Glycerophosphocholines [GP01]	1	PC(32:0)		619.528	619.53	0.0013	C39H71O5	[M+H]+	Glycerolipids [GL]	Diradylglycerols [GL02]	2	DAG(36:3)		924.741	924.739	0.0018	C52H104NO8PNa	[M+Na]+	Glycerophospholipids [GP]	Glycerophosphocholines [GP01]	2	PC(44:0)		1063.71	1063.72	0.0019	C69H100O6K	[M+K]+	Glycerolipids [GL]	Triradylglycerols [GL03]	1	TAG(66:17)
717.579	717.579	0.0001	C40H77NO8P	[M+H]+	Glycerolipids [GL]	Diradylglycerols [GL02]	2	DAG(40:1)		774.562	774.601	0.0388	C43H84NO9P	[M+H]+	Glycerophospholipids [GP]	Glycerophosphoethanolamines [GP02]	1	PE(38:1)		625.467	625.465	0.002	C34H66O8Na	[M+Na]+	Fatty Acyls [FA]	Fatty acyl glycosides [FA13]	1	0		939.595	939.596	0.0008	C51H88O13P	[M+H]+	Glycerophospholipids [GP]	Glycerophosphoinositols [GP06]	2	PI(42:6)		1085.69	1085.69	0.0025	C55H102N2O16K	[M+K]+	Sphingolipids [SP]	Acidic glycosphingolipids [SP06]	1	0
730.539	730.538	0.0006	C40H81NO8P	[M+H]+	Glycerophospholipids [GP]	Glycerophosphocholines [GP01]	1	PC(32:2)		778.478	778.478	0.0001	C41H74NO8PK	[M+K]+	Glycerophospholipids [GP]	Glycerophosphocholines [GP01]	2	PE(36:4)		639.494	639.498	0.004	C41H67O5	[M+H]+	Glycerolipids [GL]	Diradylglycerols [GL02]	1	DAG(38:7)		963.596	963.596	0.0003	C53H88O13P	[M+H]+	Glycerophospholipids [GP]	Glycerophosphoinositols [GP06]	2	PI(44:8)
734.569	734.569	0	C39H69O8PK	[M+K]+	Glycerophospholipids [GP]	Glycerophosphocholines [GP01]	4	PC(32:0)		780.551	780.554	0.0026	C44H79NO8P	[M+H]+	Glycerophospholipids [GP]	Glycerophosphocholines [GP01]	2	PC(36:5)		645.471	645.476	0.0046	C36H69O7S	[M+H]+	Fatty Acyls [FA]	Fatty alcohols [FA05]	3	0		979.571	979.567	0.0035	C51H89O13PK	[M+K]+	Glycerophospholipids [GP]	Glycerophosphoinositols [GP06]	2	PI(42:5)
735.436	735.436	0	C40H67O12	[M+H]+	Glycerophospholipids [GP]	Glycerophosphates [GP10]	1	PA(36:4)		782.564	782.567	0.0026	C42H82NO8PNa	[M+Na]+	Glycerophospholipids [GP]	Glycerophosphocholines [GP01]	2	PC(34:1)		692.508	692.507	0.001	C38H71NO8Na	[M+Na]+	Sphingolipids [SP]	Neutral glycosphingolipids [SP05]	2	GlcCer(d32:2)		999.682	999.687	0.0048	C53H101O13PNa	[M+Na]+	Glycerophospholipids [GP]	Glycerophosphoinositols [GP06]	2	PI(44:1)
739.46	739.463	0.0027	C41H74NO8P	[M+H]+	Sterol Lipids [ST]	Sterols [ST01]	3	0		786.599	786.601	0.002	C44H85NO8P	[M+H]+	Glycerophospholipids [GP]	Glycerophosphocholines [GP01]	1	PC(36:2)		695.455	695.458	0.0023	C35H67O13	[M+H]+	Fatty Acyls [FA]	Fatty acyl glycosides [FA13]	2	methyl 13-sophorosyloxydocosanoate		1061.7	1061.7	0.0016	C69H98O6K	[M+K]+	Glycerolipids [GL]	Triradylglycerols [GL03]	2	TAG(66:18)
740.523	740.523	0.0032	C42H81NO8P	[M+H]+	Glycerophospholipids [GP]	Glycerophosphoethanolamines [GP02]	1	PE(36:4)		790.559	790.559	0.0007	C42H81NO10P	[M+H]+	Glycerophospholipids [GP]	Glycerophosphoserines [GP03]	1	PS(36:1)		696.458	696.457	0.0005	C36H68NO8PNa	[M+Na]+	Glycerophospholipids [GP]	Glycerophosphocholines [GP01]	1	PC(28:2)
758.57	758.569	0.0005	C42H83NO8P	[M+H]+	Glycerophospholipids [GP]	Glycerophosphocholines [GP01]	1	PC(34:2)		792.574	792.575	0.001	C42H83NO10P	[M+H]+	Glycerophospholipids [GP]	Glycerophosphoserines [GP03]	1	PS(36:0)		705.177	705.179	0.002	C31H38O16K	[M+K]+	Polyketides [PK]	Flavonoids [PK12]	1	Quercetin 5,7,3',4'-tetramethyl ether 3-rutinoside
760.586	760.585	0.0005	C40H70NO8PK	[M+K]+	Glycerophospholipids [GP]	Glycerophosphocholines [GP01]	1	PC(34:1)		793.523	793.513	0.0096	C41H76O12S	[M+H]+	Glycerolipids [GL]	Glycosyldiradylglycerols [GL05]	1	SQDAG(32:1)		707.176	707.179	0.0031	C30H36O18Na	[M+Na]+	Polyketides [PK]	Flavonoids [PK12]	1	Chrysosplenol C 6,4'-diglucoside
762.447	762.447	0	C42H85NO8P	[M+H]+	Glycerophospholipids [GP]	Glycerophosphocholines [GP01]	1	PC(32:5)		796.521	796.525	0.005	C42H80NO8PK	[M+K]+	Glycerophospholipids [GP]	Glycerophosphocholines [GP01]	2	PC(34:2)		718.475	718.474	0.0012	C37H68NO12	[M+H]+	Polyketides [PK]	Macrolides and lactone polyketides [PK04]	1	0
762.601	762.601	0	C41H73O8PK	[M+K]+	Glycerophospholipids [GP]	Glycerophosphocholines [GP01]	1	PC(34:0)		806.559	806.562	0.0033	C42H80NO13	[M+H]+	Sphingolipids [SP]	Neutral glycosphingolipids [SP05]	1	LacCer(d30:1)		718.577	718.538	0.0389	C39H76NO8P	[M+H]+	Glycerophospholipids [GP]	Glycerophosphoethanolamines [GP02]	2	PE(34:1)
763.467	763.467	0	C42H85N2O6PK	[M+K]+	Glycerophospholipids [GP]	Glycerophosphates [GP10]	1	PA(38:4)		810.503	810.507	0.0041	C47H73NO8P	[M+H]+	Glycerophospholipids [GP]	Glycerophosphoethanolamines [GP02]	1	PE(40:8)		722.475	722.473	0.0014	C38H70NO8PNa	[M+Na]+	Glycerophospholipids [GP]	Glycerophosphocholines [GP01]	2	PC(30:3)
783.578	783.585	0.0007	C45H83O8PK	[M+H]+	Glycerophospholipids [GP]	Glycerophosphates [GP10]	1	PA(42:3)		812.52	812.523	0.0029	C47H75NO8P	[M+H]+	Glycerophospholipids [GP]	Glycerophosphoethanolamines [GP02]	1	PE(42:10)		732.552	732.554	0.0017	C40H79NO8P	[M+H]+	Glycerophospholipids [GP]	Glycerophosphocholines [GP01]	2	PC(32:1)
794.51	794.51	0.0039	C42H82NO8PK	[M+K]+	Glycerophospholipids [GP]	Glycerophosphocholines [GP01]	1	PC(34:3)		814.558	814.559	0.0012	C44H81NO10P	[M+H]+	Glycerophospholipids [GP]	Glycerophosphocholines [GP01]	1	PS(38:3)		733.41	733.42	0.01	C36H67O8PK	[M+K]+	Glycerophospholipids [GP]	Glycerophosphates [GP10]	2	PA(36:5)
798.541	798.541	0.0002	C46H77NO8P	[M+H]+	Glycerophospholipids [GP]	Glycerophosphocholines [GP01]	1	PC(34:1)		818.503	818.51	0.0067	C44H78NO8PK	[M+K]+	Glycerophospholipids [GP]	Glycerophosphoserines [GP03]	5	PC(36:5)		734.555	734.569	0.0017	C39H69O8PK	[M+K]+	Glycerophospholipids [GP]	Glycerophosphocholines [GP01]	4	PC(32:0)
802.538	802.538	0	C46H79NO8P	[M+H]+	Glycerophospholipids [GP]	Glycerophosphocholines [GP01]	1	PC(38:8)		820.524	820.525	0.001	C44H80NO8PK	[M+K]+	Glycerophospholipids [GP]	Glycerophosphocholines [GP01]	3	PC(36:4)		740.519	740.523	0.0032	C41H74NO8P	[M+H]+	Glycerophospholipids [GP]	Glycerophosphoethanolamines [GP02]	3	PE(36:4)
804.554	804.554	0	C44H78NO8PK	[M+K]+	Glycerophospholipids [GP]	Glycerophosphocholines [GP01]	5	PC(38:7)		828.514	828.515	0.0008	C42H80NO10PK	[M+K]+	Glycerophospholipids [GP]	Glycerophosphoserines [GP03]	3	PS(36:1)		741.522	741.543	0.0207	C47H74O5PNa	[M+Na]+	Glycerolipids [GL]	Diradylglycerols [GL02]	2	DAG(44:9)
818.506	818.51	0.0067	C44H80NO8PK	[M+K]+	Glycerophospholipids [GP]	Glycerophosphoserines [GP03]	3	PC(36:5)		831.653	831.611	0.0423	C46H87O10P	[M+H]+	Glycerophospholipids [GP]	Glycerophosphoglycerols [GP04]	2	PG(40:2)		765.488	765.483	0.0045	C41H75O8PK	[M+K]+	Glycerophospholipids [GP]	Glycerophosphates [GP10]	4	PA(38:3)
820.512	820.525	0.013	C47H83O8PNa	[M+Na]+	Glycerophospholipids [GP]	Glycerophosphocholines [GP01]	1	PC(36:4)		832.659	832.679	0.0202	C47H94NO8P	[M+H]+	Glycerophospholipids [GP]	Glycerophosphoethanolamines [GP02]	3	PE(42:0)		767.502	767.499	0.0033	C41H77O8PK	[M+K]+	Glycerophospholipids [GP]	Glycerophosphates [GP10]	1	PA(38:2)
829.535	829.572	0.0367	C48H81NO8P	[M+H]+	Glycerophospholipids [GP]	Glycerophosphates [GP10]	1	PA(44:5)		836.519	836.523	0.004	C49H75NO8P	[M+H]+	Glycerophospholipids [GP]	Glycerophosphoethanolamines [GP02]	1	PE(44:10)		768.495	768.494	0.0011	C43H72NO7PNa	[M+Na]+	Glycerophospholipids [GP]	0	2	0
830.567	830.569	0.0024	C47H93O8PK	[M+K]+	Glycerophospholipids [GP]	Glycerophosphocholines [GP01]	1	PC(40:8)		852.512	852.515	0.0033	C44H80NO10PK	[M+K]+	Glycerophospholipids [GP]	Glycerophosphocholines [GP01]	2	PS(38:3)		769.497	769.501	0.0045	C42H74O10P	[M+H]+	Glycerophospholipids [GP]	Glycerophosphoglycerols [GP04]	2	PG(36:5)
855.648	855.624	0.024	C48H94O10P	[M+H]+	Glycerophospholipids [GP]	Glycerophosphates [GP10]	1	PA(44:0)		854.528	854.531	0.0029	C44H82NO10PK	[M+K]+	Glycerophospholipids [GP]	Glycerophosphoserines [GP03]	1	PS(38:2)		778.478	778.478	0.0001	C41H74NO8PK	[M+K]+	Glycerophospholipids [GP]	Glycerophosphocholines [GP01]	2	PE(36:4)
861.658	861.658	0.0001	C48H96O10P	[M+H]+	Glycerophospholipids [GP]	Glycerophosphocholines [GP01]	1	PG(42:1)												780.551	780.554	0.0026	C44H79NO8P	[M+H]+	Glycerophospholipids [GP]	Glycerophosphocholines [GP01]	2	PC(36:5)
863.674	863.674	0	C48H95O10P	[M+H]+	Glycerophospholipids [GP]	Glycerophosphocholines [GP01]	1	PG(42:0)												782.564	782.567	0.0026	C42H82NO8PNa	[M+Na]+	Glycerophospholipids [GP]	Glycerophosphocholines [GP01]	2	PC(34:1)
																				796.521	796.525	0.005	C42H80NO8PK	[M+K]+	Glycerophospholipids [GP]	Glycerophosphocholines [GP01]	2	PC(34:2)
																				818.503	818.51	0.0067	C44H78NO8PK	[M+K]+	Glycerophospholipids [GP]	Glycerophosphoserines [GP03]	5	PC(36:5)
																				820.524	820.525	0.001	C44H80NO8PK	[M+K]+	Glycerophospholipids [GP]	Glycerophosphocholines [GP01]	3	PC(36:4)
																				828.514	828.515	0.0008	C42H80NO10PK	[M+K]+	Glycerophospholipids [GP]	Glycerophosphoserines [GP03]	3	PS(36:1)
																				831.653	831.611	0.0423	C46H87O10P	[M+H]+	Glycerophospholipids [GP]	Glycerophosphoglycerols [GP04]	2	PG(40:2)
																				832.659	832.679	0.0202	C47H94NO8P	[M+H]+	Glycerophospholipids [GP]	Glycerophosphoethanolamines [GP02]	3	PE(42:0)
																				852.512	852.515	0.0033	C44H80NO10PK	[M+K]+	Glycerophospholipids [GP]	Glycerophosphocholines [GP01]	2	PS(38:3)

## Sheet: Table S4c
0 hrs										8 hrs										16 hrs										24 hrs										48 hrs
					Matching database entry										Matching database entry										Matching database entry										Matching database entry
Observed m/z	Matched m/z	Mass error in Da	Formula	Adduct	Main class	Subclass	Number of annotations	Common name		Observed m/z	Matched m/z	Mass error in Da	Formula	Adduct	Main class	Subclass	Number of annotations	Common name		Observed m/z	Matched m/z	Mass error in Da	Formula	Adduct	Main class	Subclass	Number of annotations	Common name		Observed m/z	Matched m/z	Mass error in Da	Formula	Adduct	Main class	Subclass	Number of annotations	Common name		Observed m/z	Matched m/z	Mass error in Da	Formula	Adduct	Main class	Subclass	Number of annotations	Common name
156.042	156.042	0.0003	C5H11NO2K	[M+K]+	Fatty Acyls [FA]	Fatty Acids and Conjugates [FA01]	3	0		277.217	277.216	0.0008	C18H29O2	[M+H]+	Fatty Acyls [FA]	Fatty Acids and Conjugates [FA01]	2	11E,17-Octadecadien-9-ynoic acid		279.232	279.232	0.0004	C18H30O2	[M+H]+	Fatty Acyls [FA]	Fatty Acids and Conjugates [FA01]	2	WE(18:3)		318.3	318.3	0.0003	C18H40NO3	[M+H]+	Sphingolipids [SP]	Sphingoid bases [SP01]	3	Phytosphingosine		156.042	156.042	0.0003	C5H11NO2K	[M+K]+	Fatty Acyls [FA]	Fatty Acids and Conjugates [FA01]	3	0
277.217	277.216	0.0008	C18H29O2	[M+H]+	Fatty Acyls [FA]	Fatty Acids and Conjugates [FA01]	2	11E,17-Octadecadien-9-ynoic acid		279.233	279.232	0.0008	C18H30O2	[M+H]+	Fatty Acyls [FA]	Fatty Acids and Conjugates [FA01]	2	WE(18:3)		324.29	324.29	0.0003	C20H38NO2	[M+H]+	Fatty Acyls [FA]	Fatty amides [FA08]	5	0		324.29	324.29	0.0003	C20H38NO2	[M+H]+	Fatty Acyls [FA]	Fatty amides [FA08]	5	0		324.29	324.29	0.0006	C20H38NO2	[M+H]+	Fatty Acyls [FA]	Fatty amides [FA08]	5	0
307.255	307.254	0.0013	C18H28O2Na	[M+Na]+	Fatty Acyls [FA]	Fatty Acids and Conjugates [FA01]	2	Linoleic acid(d4)		307.255	307.254	0.0013	C18H28O2Na	[M+Na]+	Fatty Acyls [FA]	Fatty Acids and Conjugates [FA01]	2	Linoleic acid(d4)		335.259	335.295	0.0345	C20H40O2Na	[M+Na]+	Fatty Acyls [FA]	Fatty esters [FA07]	4	WE(20:0)		335.26	335.295	0.0345	C20H40O2Na	[M+Na]+	Fatty Acyls [FA]	Fatty esters [FA07]	4	WE(20:0)		335.259	335.295	0.0345	C20H40O2Na	[M+Na]+	Fatty Acyls [FA]	Fatty esters [FA07]	4	WE(20:0)
311.223	311.222	0.0012	C18H31O4	[M+H]+	Fatty Acyls [FA]	Octadecanoids [FA02]	2	12-HpOTrE		311.223	311.222	0.0012	C18H31O4	[M+H]+	Fatty Acyls [FA]	Octadecanoids [FA02]	2	12-HpOTrE		349.032	349.032	0.0003	C17H10O7Na	[M+Na]+	Polyketides [PK]	Flavonoids [PK12]	2	2-Hydroxyflemichapparin C		349.03	349.032	0.0019	C17H10O7Na	[M+Na]+	Sterol Lipids [ST]	Flavonoids [PK12]	2	2-Hydroxyflemichapparin C		351.254	351.253	0.0007	C21H35O4	[M+H]+	Fatty Acyls [FA]	Eicosanoids [FA03]	5	0
318.301	318.3	0.0008	C18H40NO3	[M+H]+	Sphingolipids [SP]	Sphingoid bases [SP01]	3	Phytosphingosine		318.301	318.3	0.0008	C18H40NO3	[M+H]+	Sphingolipids [SP]	Sphingoid bases [SP01]	3	Phytosphingosine		351.253	351.253	0.0005	C21H35O4	[M+H]+	Fatty Acyls [FA]	Eicosanoids [FA03]	5	0		351.25	351.253	0.003	C21H35O4	[M+H]+	Fatty Acyls [FA]	Eicosanoids [FA03]	5	0		367.082	367.081	0.0008	C20H15O7	[M+H]+	Polyketides [PK]	Flavonoids [PK12]	3	12a-Methoxydolineone
325.071	325.071	0.0001	C18H13O6	[M+H]+	Polyketides [PK]	Flavonoids [PK12]	1	Neobanol		324.291	324.29	0.001	C20H38NO2	[M+H]+	Fatty Acyls [FA]	Fatty amides [FA08]	5	0		353.269	353.269	0.0003	C21H37O4	[M+H]+	Fatty Acyls [FA]	Fatty Acids and Conjugates [FA01]	3	0		353.27	353.269	0.0014	C21H37O4	[M+H]+	Fatty Acyls [FA]	Fatty Acids and Conjugates [FA01]	3	0		375.253	375.266	0.016	C22H40O2K	[M+K]+	Fatty Acyls [FA]	Fatty esters [FA07]	3	WE(22:2)
327.087	327.086	0.0006	C18H15O6	[M+H]+	Polyketides [PK]	Flavonoids [PK12]	1	Boeravinone A		343.082	343.081	0.0008	C18H15O7	[M+H]+	Polyketides [PK]	Flavonoids [PK12]	1	8-Hydroxygalangin 7-methyl ether 8-acetate		379.281	379.284	0.0031	C21H15O7	[M+H]+	Polyketides [PK]	Flavonoids [PK12]	4	1-Acetoxy-2-hydroxy-5,12,15-heneicosatrien-4-one		368.28	368.279	0.0005	C21H38NO4	[M+H]+	Fatty Acyls [FA]	Fatty esters [FA07]	1	0		379.281	379.284	0.0028	C21H15O7	[M+H]+	Polyketides [PK]	Flavonoids [PK12]	4	1-Acetoxy-2-hydroxy-5,12,15-heneicosatrien-4-one
347.223	347.235	0.0117	C20H36O2K	[M+K]+	Fatty Acyls [FA]	Fatty esters [FA07]	2	WE(20:2)		347.26	347.235	0.0249	C20H36O2K	[M+K]+	Fatty Acyls [FA]	Fatty esters [FA07]	2	WE(20:2)		385.306	385.306	0.0003	C21H41N2O4	[M+H]+	Fatty Acyls [FA]	Fatty amides [FA08]	1	N-palmitoyl glutamine		373.13	373.128	0.0018	C20H21O7	[M+H]+	Polyketides [PK]	Flavonoids [PK12]	1	2-(3,4-Dimethoxyphenyl)-5-hydroxy-3,7-dimethoxy-6-methyl-4H-1-benzopyran-4-one		383.077	383.076	0.0009	C20H15O8	[M+H]+	Polyketides [PK]	Flavonoids [PK12]	2	12a-Hydroxypachyrrhizone
357.202	357.206	0.0037	C22H29O4	[M+H]+	Polyketides [PK]	Flavonoids [PK12]	1	Nitenin		351.254	351.253	0.0011	C21H35O4	[M+H]+	Fatty Acyls [FA]	Eicosanoids [FA03]	5	0		423.33	422.327	0.0035	C25H44NO4	[M+H]+	Fatty Acyls [FA]	Fatty esters [FA07]	2	Gamma-linolenyl carnitine		375.25	375.266	0.016	C22H40O2K	[M+K]+	Fatty Acyls [FA]	Fatty esters [FA07]	3	WE(22:2)		390.284	390.262	0.02	C21H37NO4Na	[M+Na]+	Fatty Acyls [FA]	Fatty esters [FA07]	2	CAR(14:2)
365.27	365.269	0.0011	C22H37O4	[M+H]+	Fatty Acyls [FA]	Eicosanoids [FA03]	1	0		353.27	353.269	0.001	C21H37O4	[M+H]+	Fatty Acyls [FA]	Fatty Acids and Conjugates [FA01]	3	0		424.342	424.342	0.0002	C25H46NO4	[M+H]+	Fatty Acyls [FA]	Fatty esters [FA07]	1	9,12-Hexadecadienylcarnitine		377.31	377.282	0.0348	C22H42O2K	[M+K]+	Fatty Acyls [FA]	Fatty esters [FA07]	2	WE(22:1)		397.165	397.165	0.0006	C23H25O6	[M+H]+	Polyketides [PK]	Flavonoids [PK12]	2	7a-O-Methyldeguelol
367.082	367.081	0.00105	C20H15O7	[M+H]+	Polyketides [PK]	Flavonoids [PK12]	3	12a-Methoxydolineone		355.285	355.284	0.0007	C21H39O4	[M+H]+	Fatty Acyls [FA]	Fatty Acids and Conjugates [FA01]	1	Ceriporic acid B		429.238	429.236	0.0021	C23H42O2	[M+H]+	Fatty Acyls [FA]	Fatty Acids and Conjugates [FA01]	5	0		379.28	379.284	0.0043	C23H39O4	[M+H]+	Fatty Acyls [FA]	Fatty alcohols [FA05]	1	1-Acetoxy-2-hydroxy-5,12,15-heneicosatrien-4-one		416.252	416.254	0.002	C19H40NO5PNa	[M+Na]+	Sphingolipids [SP]	Sphingoid bases [SP01]	2	C19 Sphingosine-1-phosphate
377.316	377.282	0.0348	C22H42O2K	[M+K]+	Fatty Acyls [FA]	Fatty esters [FA07]	2	WE(22:1)		395.077	395.076	0.0013	C21H15O8	[M+H]+	Polyketides [PK]	Flavonoids [PK12]	1	Demethyltorosaflavone C		431.239	431.243	0.0042	C25H35O6	[M+H]+	Fatty Acyls [FA]	Fatty esters [FA07]	2	ingenol mebutate		422.33	422.327	0.0035	C25H44NO4	[M+H]+	Fatty Acyls [FA]	Fatty esters [FA07]	2	Gamma-linolenyl carnitine		429.239	429.236	0.0023	C23H42O2	[M+H]+	Fatty Acyls [FA]	Fatty Acids and Conjugates [FA01]	5	0
379.083	379.081	0.0014	C21H15O7	[M+H]+	Polyketides [PK]	Flavonoids [PK12]	4	Anastatin A		401.27	401.269	0.0011	C25H37O4	[M+H]+	Prenol Lipids [PR]	Isoprenoids [PR01]	1	Ophiobolin A		433.258	433.256	0.002	C23H38O6Na	[M+Na]+	Fatty Acyls [FA]	Eicosanoids [FA03]	2	0		429.24	429.236	0.0037	C23H42O2	[M+H]+	Fatty Acyls [FA]	Fatty Acids and Conjugates [FA01]	5	0		458.291	458.29	0.0011	C27H40NO5	[M+H]+	Fatty Acyls [FA]	Fatty amides [FA08]	3	N-docosahexaenoyl glutamic acid
409.384	409.383	0.0008	C30H49	[M+H]+	Prenol Lipids [PR]	Isoprenoids [PR01]	2	4,4'-Diapophytoene/ Dehydrosqualene		409.384	409.383	0.0008	C30H49	[M+H]+	Prenol Lipids [PR]	Isoprenoids [PR01]	2	4,4'-Diapophytoene/ Dehydrosqualene		478.292	478.293	0.0004	C23H45NO7P	[M+H]+	Glycerophospholipids [GP]	Glycerophosphoethanolamines [GP02]	4	LysoPE(18:2)		431.24	431.243	0.0028	C25H35O6	[M+H]+	Fatty Acyls [FA]	Fatty esters [FA07]	2	ingenol mebutate		478.292	478.293	0.0008	C23H45NO7P	[M+H]+	Glycerophospholipids [GP]	Glycerophosphoethanolamines [GP02]	4	LysoPE(18:2)
417.264	417.264	0.0005	C25H37O5	[M+H]+	Prenol Lipids [PR]	Isoprenoids [PR01]	2	0		417.264	417.264	0.0005	C25H37O5	[M+H]+	Prenol Lipids [PR]	Isoprenoids [PR01]	2	0		487.268	487.269	0.0008	C28H39O7	[M+H]+	Sterol Lipids [ST]	Sterols [ST01]	6	15beta-Hydroxynicandrin B		433.26	433.256	0.0039	C23H38O6Na	[M+Na]+	Fatty Acyls [FA]	Eicosanoids [FA03]	2	0		487.269	487.269	0.0003	C28H39O7	[M+H]+	Sterol Lipids [ST]	Sterols [ST01]	6	15beta-Hydroxynicandrin B
417.373	417.373	0.0001	C28H49O2	[M+H]+	Sterol Lipids [ST]	Sterols [ST01]	1	22S-hydroxycampesterol		429.238	429.236	0.0021	C23H42O2	[M+H]+	Fatty Acyls [FA]	Fatty Acids and Conjugates [FA01]	5	0		495.162	495.163	0.0004	C25H28O9Na	[M+Na]+	Polyketides [PK]	Flavonoids [PK12]	4	Lupinisoflavone N		458.29	458.29	0.0001	C27H40NO5	[M+H]+	Fatty Acyls [FA]	Fatty amides [FA08]	3	N-docosahexaenoyl glutamic acid		495.163	495.163	0.0004	C25H28O9Na	[M+Na]+	Polyketides [PK]	Flavonoids [PK12]	4	Lupinisoflavone N
421.382	421.381	0.0017	C26H54OK	[M+K]+	Fatty Acyls [FA]	Fatty alcohols [FA05]	1	Ceryl alcohol		445.223	445.222	0.0005	C25H33O7	[M+H]+	Fatty Acyls [FA]	Eicosanoids [FA03]	2	17,18-dehydro-clavulone I		496.337	496.34	0.0024	C24H51NO7P	[M+H]+	Glycerophospholipids [GP]	Glycerophosphocholines [GP01]	3	LPC(16:0)		478.29	478.293	0.0028	C23H45NO7P	[M+H]+	Glycerophospholipids [GP]	Glycerophosphoethanolamines [GP02]	4	LysoPE(18:2)		507.401	507.402	0.0012	C29H56O5Na	[M+Na]+	Glycerolipids [GL]	Diradylglycerols [GL02]	4	DAG(26:0)
445.223	445.222	0.0005	C25H33O7	[M+H]+	Fatty Acyls [FA]	Eicosanoids [FA03]	2	hexadehydrocholecalciferol		447.239	447.238	0.0014	C25H35O7	[M+H]+	Fatty Acyls [FA]	Eicosanoids [FA03]	2	4-epi-clavulone II		507.4	507.402	0.0012	C29H56O5Na	[M+Na]+	Glycerolipids [GL]	Diradylglycerols [GL02]	4	DAG(26:0)		487.27	487.269	0.001	C28H39O7	[M+H]+	Sterol Lipids [ST]	Sterols [ST01]	6	15beta-Hydroxynicandrin B		525.372	525.37	0.0017	C32H54O3K	[M+K]+	Prenol Lipids [PR]	Isoprenoids [PR01]	2	17beta,21beta-epoxy-16alpha-ethoxyhopan-3beta-ol
445.296	445.295	0.0012	C27H41O5	[M+H]+	Prenol Lipids [PR]	Isoprenoids [PR01]	1	0		448.359	448.342	0.017	C27H45NO4	[M+H]+	Fatty Acyls [FA]	Fatty esters [FA07]	2	CAR(20:4)		531.402	531.399	0.0035	C40H51	[M+H]+	Prenol Lipids [PR]	Isoprenoids [PR01]	4	Anhydroeschscholtzxanthin		495.16	495.163	0.0026	C25H28O9Na	[M+Na]+	Polyketides [PK]	Flavonoids [PK12]	4	Lupinisoflavone N		531.403	531.399	0.0044	C40H51	[M+H]+	Prenol Lipids [PR]	Isoprenoids [PR01]	4	Anhydroeschscholtzxanthin
447.239	447.238	0.0014	C25H35O7	[M+H]+	Fatty Acyls [FA]	Eicosanoids [FA03]	2	4-epi-clavulone II		451.379	451.378	0.0011	C28H51O4	[M+H]+	Sterol Lipids [ST]	Sterols [ST01]	2	6-Deoxocastasterone		537.303	537.306	0.0025	C29H45O9	[M+H]+	Sterol Lipids [ST]	Sterols [ST01]	3	rhodexin A		496.34	496.34	0.0002	C24H51NO7P	[M+H]+	Glycerophospholipids [GP]	Glycerophosphocholines [GP01]	3	LPC(16:0)		537.304	537.306	0.0015	C29H45O9	[M+H]+	Sterol Lipids [ST]	Sterols [ST01]	3	rhodexin A
448.359	448.342	0.017	C27H45NO4	[M+H]+	Fatty Acyls [FA]	Fatty esters [FA07]	2	CAR(20:4)		454.293	454.293	0.0006	C21H45NO7P	[M+H]+	Glycerophospholipids [GP]	Glycerophosphoethanolamines [GP02]	1	LysoPE(16:0)		551.502	551.48	0.0212	C36H64O2Na	[M+Na]+	Fatty Acyls [FA]	Fatty esters [FA07]	2	WE(36:4)		507.4	507.402	0.0012	C29H56O5Na	[M+Na]+	Glycerolipids [GL]	Diradylglycerols [GL02]	4	DAG(26:0)		540.304	540.306	0.0018	C26H48NO7PNa	[M+Na]+	Glycerophospholipids [GP]	Glycerophosphocholines [GP01]	2	LPC(18:3)
451.379	451.378	0.0011	C28H51O4	[M+H]+	Sterol Lipids [ST]	Sterols [ST01]	2	6-Deoxocastasterone		465.358	465.357	0.0001	C28H49O5	[M+H]+	Sterol Lipids [ST]	Sterols [ST01]	2	7-oxotyphasterol		557.382	557.418	0.0358	C33H58O5Na	[M+Na]+	Glycerolipids [GL]	Diradylglycerols [GL02]	3	DAG(30:3)		531.4	531.399	0.0015	C40H51	[M+H]+	Prenol Lipids [PR]	Isoprenoids [PR01]	4	Anhydroeschscholtzxanthin		573.483	573.501	0.0147	C36H70O2K	[M+K]+	Fatty Acyls [FA]	Fatty esters [FA07]	6	WE(36:1)
456.2	456.199	0.0008	C18H35NO10P	[M+H]+	Glycerophospholipids [GP]	Glycerophosphoserines [GP03]	1	PS(12:0)		467.374	467.373	0.001	C28H51O5	[M+H]+	Sterol Lipids [ST]	Sterols [ST01]	2	6alpha-Hydroxycastasterone		562.327	562.327	0.0004	C36H68NO3	[M+H]+	Glycerophospholipids [GP]	Glycerophosphocholines [GP01]	4	PC(18:0)		551.5	551.48	0.0212	C36H64O2Na	[M+Na]+	Fatty Acyls [FA]	Fatty esters [FA07]	2	WE(36:4)		591.494	591.498	0.0047	C37H67O5	[M+H]+	Glycerolipids [GL]	Diradylglycerols [GL02]	3	DAG(32:3)
465.358	465.357	0.0001	C28H49O5	[M+H]+	Sterol Lipids [ST]	Sterols [ST01]	2	7-oxotyphasterol		471.275	471.274	0.0012	C28H39O6	[M+H]+	Sterol Lipids [ST]	Sterols [ST01]	1	Withaferin A		573.483	573.501	0.0147	C36H70O2K	[M+K]+	Fatty Acyls [FA]	Fatty esters [FA07]	6	WE(36:1)		557.38	557.418	0.0358	C33H58O5Na	[M+Na]+	Glycerolipids [GL]	Diradylglycerols [GL02]	3	DAG(30:3)		593.452	593.469	0.0174	C38H66O2K	[M+K]+	Fatty Acyls [FA]	Fatty esters [FA07]	5	WE(38:5)
467.374	467.373	0.001	C28H51O5	[M+H]+	Sterol Lipids [ST]	Sterols [ST01]	2	6alpha-Hydroxycastasterone		479.373	479.371	0.0026	C27H52O5Na	[M+Na]+	Glycerolipids [GL]	Diradylglycerols [GL02]	2	DAG(24:0)		587.463	587.467	0.0043	C37H63O5	[M+H]+	Glycerolipids [GL]	Diradylglycerols [GL02]	1	DAG(34:5)		560.31	560.311	0.0013	C26H52NO7PK	[M+K]+	Glycerophospholipids [GP]	Glycerophosphocholines [GP01]	1	LysoPC(18:1)		599.499	599.501	0.0025	C37H68O4Na	[M+Na]+	Fatty Acyls [FA]	Fatty alcohols [FA05]	3	phenolic phthiocerol
479.373	479.371	0.0026	C27H52O5Na	[M+Na]+	Glycerolipids [GL]	Diradylglycerols [GL02]	2	DAG(24:0)		487.269	487.269	0.0002	C28H39O7	[M+H]+	Sterol Lipids [ST]	Sterols [ST01]	6	15beta-Hydroxynicandrin B		589.478	589.483	0.0045	C37H65O5	[M+H]+	Glycerolipids [GL]	Diradylglycerols [GL02]	3	DAG(34:4)		562.33	562.327	0.0031	C36H68NO3	[M+H]+	Glycerophospholipids [GP]	Glycerophosphocholines [GP01]	4	PC(18:0)		609.448	609.451	0.0028	C39H61O5	[M+H]+	Glycerolipids [GL]	Diradylglycerols [GL02]	3	DAG(36:8)
487.269	487.269	0.0002	C28H39O7	[M+H]+	Sterol Lipids [ST]	Sterols [ST01]	6	15beta-Hydroxynicandrin B		496.338	496.34	0.0022	C24H51NO7P	[M+H]+	Glycerophospholipids [GP]	Glycerophosphocholines [GP01]	3	LPC(16:0)		591.493	591.496	0.0027	C35H68O5Na	[M+Na]+	Glycerolipids [GL]	Diradylglycerols [GL02]	2	DAG(32:0)		573.48	573.501	0.0147	C36H70O2K	[M+K]+	Fatty Acyls [FA]	Fatty esters [FA07]	6	WE(36:1)		611.465	611.467	0.0023	C39H63O5	[M+H]+	Glycerolipids [GL]	Diradylglycerols [GL02]	4	DAG(36:7)
513.391	513.391	0.0001	C31H54O4Na	[M+Na]+	Glycerolipids [GL]	Monoradylglycerols [GL01]	1	MG(28:4)		524.369	524.371	0.0026	C26H55NO7P	[M+H]+	Glycerophospholipids [GP]	Glycerophosphocholines [GP01]	1	PC(18:0)		593.452	593.469	0.0174	C38H66O2K	[M+K]+	Fatty Acyls [FA]	Fatty esters [FA07]	5	WE(38:5)		587.46	587.465	0.0046	C35H64O5Na	[M+Na]+	Glycerolipids [GL]	Diradylglycerols [GL02]	3	DAG(34:5)		613.479	613.483	0.0037	C39H65O5	[M+H]+	Glycerolipids [GL]	Diradylglycerols [GL02]	5	DAG(36:6)
519.439	519.441	0.0013	C33H59O4	[M+H]+	Glycerolipids [GL]	Monoradylglycerols [GL01]	1	MG(30:4)		555.366	555.366	0.0006	C26H51O9P	[M+H]+	Glycerophospholipids [GP]	Glycerophosphoglycerols [GP04]	2	PG(20:0)		611.464	611.467	0.0029	C39H63O5	[M+H]+	Glycerolipids [GL]	Diradylglycerols [GL02]	4	DAG(36:7)		589.48	589.483	0.0026	C37H65O5	[M+H]+	Glycerolipids [GL]	Diradylglycerols [GL02]	3	DAG(34:4)		615.495	615.496	0.0015	C37H68O5Na	[M+Na]+	Glycerolipids [GL]	Diradylglycerols [GL02]	5	DAG(34.2)
531.091	531.09	0.001	C23H24O12K	[M+K]+	Polyketides [PK]	Flavonoids [PK12]	1	6-Hydroxyluteolin 6,3'-dimethyl ether 7-glucoside		557.382	557.418	0.0358	C33H58O5Na	[M+Na]+	Glycerolipids [GL]	Diradylglycerols [GL02]	3	DAG(30:3)		613.479	613.483	0.0037	C39H65O5	[M+H]+	Glycerolipids [GL]	Diradylglycerols [GL02]	5	DAG(36:6)		591.49	591.496	0.0027	C35H68O5Na	[M+Na]+	Glycerolipids [GL]	Diradylglycerols [GL02]	2	DAG(32:0)		781.553	781.572	0.0185	C43H83O8PNa	[M+Na]+	Glycerophospholipids [GP]	Glycerophosphates [GP10]	2	PA(40:1)
533.456	533.456	0.003	C34H61O4	[M+H]+	Fatty Acyls [FA]	Fatty esters [FA07]	1	Mayolene-16		562.326	562.327	0.0007	C36H68NO3	[M+H]+	Glycerophospholipids [GP]	Glycerophosphocholines [GP01]	4	PC(18:0)		615.495	615.496	0.0015	C37H68O5Na	[M+Na]+	Glycerolipids [GL]	Diradylglycerols [GL02]	5	DAG(34.2)		593.45	593.469	0.0174	C38H66O2K	[M+K]+	Fatty Acyls [FA]	Fatty esters [FA07]	5	WE(38:5)		785.586	785.606	0.0196	C45H85O8P	[M+H]+	Glycerophospholipids [GP]	Glycerophosphates [GP10]	2	PA(42:2)
547.086	547.085	0.001	C23H24O13K	[M+K]+	Polyketides [PK]	Flavonoids [PK12]	1	Axillaroside		573.486	573.501	0.0147	C36H70O2K	[M+K]+	Fatty Acyls [FA]	Fatty esters [FA07]	6	WE(36:1)		619.466	619.433	0.0348	C33H63O8P	[M+H]+	Glycerophospholipids [GP]	Glycerophosphates [GP10]	1	PA(30:1)		611.46	611.465	0.0046	C39H63O5	[M+H]+	Glycerolipids [GL]	Diradylglycerols [GL02]	4	DAG(36:7)		786.598	786.601	0.0025	C44H85NO8P	[M+H]+	Glycerophospholipids [GP]	Glycerophosphocholines [GP01]	3	PC(36:2)
547.473	547.472	0.0005	C35H63O4	[M+H]+	Prenol Lipids [PR]	Hopanoids [PR04]	1	0		586.519	586.517	0.002	C36H69NO3Na	[M+Na]+	Sphingolipids [SP]	Ceramides [SP02]	2	Cer(d36:2)		619.528	619.53	0.0018	C39H71O5	[M+H]+	Glycerolipids [GL]	Diradylglycerols [GL02]	3	DAG(36:3)		613.48	613.483	0.0026	C39H65O5	[M+H]+	Glycerolipids [GL]	Diradylglycerols [GL02]	5	DAG(36:6)		796.52	796.525	0.005	C42H80NO8PK	[M+K]+	Glycerophospholipids [GP]	Glycerophosphocholines [GP01]	2	PC(34:2)
555.366	555.366	0.0006	C26H51O9P	[M+H]+	Glycerophospholipids [GP]	Glycerophosphoglycerols [GP04]	2	PG(20:0)		587.464	587.467	0.0031	C35H64O5Na	[M+Na]+	Glycerolipids [GL]	Diradylglycerols [GL02]	3	DAG(34:5)		655.468	655.47	0.0001	C39H68O5K	[M+K]+	Glycerolipids [GL]	Diradylglycerols [GL02]	3	DAG(36:4)		615.49	615.496	0.0015	C37H68O5Na	[M+Na]+	Glycerolipids [GL]	Diradylglycerols [GL02]	5	DAG(34.2)		798.562	798.564	0.002	C44H81NO9P	[M+H]+	Glycerophospholipids [GP]	Glycerophosphocholines [GP01]	2	PC(36:4)
561.489	561.488	0.001	C36H65O4	[M+H]+	Prenol Lipids [PR]	Hopanoids [PR04]	1	0		589.479	589.483	0.0041	C37H65O5	[M+H]+	Glycerolipids [GL]	Diradylglycerols [GL02]	3	DAG(34:4)		734.553	734.569	0.0154	C40H80NO8P	[M+H]+	Glycerophospholipids [GP]	Glycerophosphocholines [GP01]	1	PC(32:0)		619.53	619.53	0.0004	C39H71O5	[M+H]+	Glycerolipids [GL]	Diradylglycerols [GL02]	3	DAG(36:3)		818.503	818.51	0.0067	C44H78NO8PK	[M+K]+	Glycerophospholipids [GP]	Glycerophosphoserines [GP03]	5	PC(36:5)
562.52	562.519	0.0004	C36H68NO3	[M+H]+	Sphingolipids [SP]	Ceramides [SP02]	4	Cer(d36:3)		591.494	591.498	0.0045	C37H67O5	[M+H]+	Glycerolipids [GL]	Diradylglycerols [GL02]	3	DAG(34:3)		769.517	769.514	0.0029	C41H79O8PK	[M+K]+	Glycerophospholipids [GP]	Glycerophosphates [GP10]	2	PA(38:1)		689.47	689.439	0.0312	C36H65O10P	[M+H]+	Glycerophospholipids [GP]	Glycerophosphoglycerols [GP04]	1	PG(30:3)		836.516	836.52	0.0042	C47H76NO8PNa	[M+Na]+	Glycerophospholipids [GP]	Glycerophosphoethanolamines [GP02]	2	PE(44:12)
573.486	573.501	0.0147	C36H70O2K	[M+K]+	Fatty Acyls [FA]	Fatty esters [FA07]	6	WE(36:1)		593.452	593.469	0.0174	C38H66O2K	[M+K]+	Fatty Acyls [FA]	Fatty esters [FA07]	5	WE(38:5)		780.548	780.551	0.0033	C42H80NO8PNa	[M+Na]+	Glycerophospholipids [GP]	Glycerophosphocholines [GP01]	1	PC(34:2)		767.5	767.499	0.0012	C41H77O8PK	[M+K]+	Glycerophospholipids [GP]	Glycerophosphates [GP10]	2	PA(38:2)		851.71	851.712	0.0025	C55H95O6	[M+H]+	Glycerolipids [GL]	Triradylglycerols [GL03]	4	TAG(52:6)
581.417	581.418	0.0008	C35H58O5Na	[M+Na]+	Glycerolipids [GL]	Diradylglycerols [GL02]	1	DAG(32:5)		599.499	599.501	0.0018	C37H68O4Na	[M+Na]+	Fatty Acyls [FA]	Fatty alcohols [FA05]	3	phenolic phthiocerol		791.5	791.499	0.0014	C43H77O8PK	[M+K]+	Glycerophospholipids [GP]	Glycerophosphates [GP10]	2	PA(40:4)		769.52	769.501	0.0186	C42H73O10P	[M+H]+	Glycerophospholipids [GP]	Glycerophosphoglycerols [GP04]	1	PG(36:5)		955.569	955.567	0.0023	C49H89O13PK	[M+K]+	Glycerophospholipids [GP]	Glycerophosphoinositols [GP06]	3	PI(40:3)
583.416	583.415	0.0018	C40H55O3	[M+H]+	Prenol Lipids [PR]	Isoprenoids [PR01]	1	1,1'-(OH)2-2-keto-3,4,3',4'-tetradehydrolycopene		609.448	609.451	0.0032	C39H61O5	[M+H]+	Glycerolipids [GL]	Diradylglycerols [GL02]	3	DAG(36:8)		818.503	818.51	0.0067	C44H78NO8PK	[M+K]+	Glycerophospholipids [GP]	Glycerophosphoserines [GP03]	5	PC(36:5)		780.55	780.554	0.0038	C44H79NO8P	[M+H]+	Glycerophospholipids [GP]	Glycerophosphocholines [GP01]	2	PC(34:2)		963.597	963.596	0.0014	C53H87O13P	[M+H]+	Glycerophospholipids [GP]	Glycerophosphoinositols [GP06]	1	PI(44:8)
584.503	584.501	0.0014	C36H67NO3	[M+Na]+	Sphingolipids [SP]	Ceramides [SP02]	1	Cer(d36:3)		613.48	613.483	0.0031	C39H65O5	[M+H]+	Glycerolipids [GL]	Diradylglycerols [GL02]	5	DAG(36:6)		822.532	822.541	0.0093	C44H82NO8PK	[M+K]+	Glycerophospholipids [GP]	Glycerophosphocholines [GP01]	3	PC(36:3)		786.6	786.601	0.0007	C44H85NO8P	[M+H]+	Glycerophospholipids [GP]	Glycerophosphocholines [GP01]	3	PC(34:2)		979.571	979.567	0.0034	C51H89O13PNa	[M+Na]+	Glycerophospholipids [GP]	Glycerophosphoinositols [GP06]	3	PI(42:5)
586.519	586.517	0.002	C36H69NO3Na	[M+Na]+	Sphingolipids [SP]	Ceramides [SP02]	2	Cer(d36:2)		615.496	615.496	0.0015	C37H68O5Na	[M+Na]+	Glycerolipids [GL]	Diradylglycerols [GL02]	5	DAG(34.2)		851.707	851.712	0.0049	C55H95O6	[M+H]+	Glycerolipids [GL]	Triradylglycerols [GL03]	4	TAG(52:6)		791.5	791.499	0.0014	C43H77O8PK	[M+K]+	Glycerophospholipids [GP]	Glycerophosphates [GP10]	2	PA(40:4)
587.464	587.467	0.0031	C35H64O5Na	[M+Na]+	Glycerolipids [GL]	Diradylglycerols [GL02]	3	DAG(34:5)		619.528	619.53	0.0021	C39H71O5	[M+H]+	Glycerolipids [GL]	Diradylglycerols [GL02]	3	DAG(36:3)		894.695	894.695	0.0005	C52H97NO8P	[M+H]+	Glycerophospholipids [GP]	Glycerophosphocholines [GP01]	1	PC(44:4)		812.52	812.523	0.0025	C47H75NO8P	[M+H]+	Glycerophospholipids [GP]	Glycerophosphoethanolamines [GP02]	1	PE(42:10)
623.486	623.488	0.0021	C37H67O7	[M+H]+	Fatty Acyls [FA]	Fatty alcohols [FA05]	2	Bullatacinone		623.486	623.488	0.0021	C37H67O7	[M+H]+	Fatty Acyls [FA]	Fatty alcohols [FA05]	2	Bullatacinone		898.727	898.726	0.0009	C52H101NO8P	[M+H]+	Glycerophospholipids [GP]	Glycerophosphocholines [GP01]	2	PC(44:2)		818.5	818.51	0.0067	C44H78NO8PK	[M+K]+	Glycerophospholipids [GP]	Glycerophosphoserines [GP03]	5	PC(36:5)
644.496	644.501	0.005	C38H71NO4K	[M+K]+	Sphingolipids [SP]	Ceramides [SP02]	2	Cer(d38:3)		644.496	644.501	0.005	C38H71NO4K	[M+K]+	Sphingolipids [SP]	Ceramides [SP02]	2	Cer(d38:3)		999.682	999.687	0.0049	C53H101O13PNa	[M+Na]+	Glycerophospholipids [GP]	Glycerophosphoinositols [GP06]	2	PI(44:1)		822.53	822.541	0.0093	C44H82NO8PK	[M+K]+	Glycerophospholipids [GP]	Glycerophosphocholines [GP01]	3	PC(36:3)
655.47	655.47	0.0001	C39H68O5K	[M+K]+	Glycerolipids [GL]	Diradylglycerols [GL02]	3	DAG(36:4)		650.438	650.403	0.0354	C32H60NO10P	[M+H]+	Glycerophospholipids [GP]	Glycerophosphoserines [GP03]	1	PS(26:1)												836.52	836.523	0.0025	C49H75NO8P	[M+H]+	Glycerophospholipids [GP]	Glycerophosphoethanolamines [GP02]	1	PE(44:12)
719.579	719.576	0.0031	C51H75O2	[M+H]+	Prenol Lipids [PR]	Quinones and hydroquinones [PR02]	1	Dihydromenaquinone-8		655.47	655.47	0.0001	C39H68O5K	[M+K]+	Glycerolipids [GL]	Diradylglycerols [GL02]	3	DAG(36:4)												851.71	851.712	0.0023	C55H95O6	[M+H]+	Glycerolipids [GL]	Triradylglycerols [GL03]	4	TAG(52:6)
735.557	735.532	0.0241	C45H76O5K	[M+K]+	Glycerolipids [GL]	Glycerophosphoglycerols [GP04]	1	DAG(42:6)		730.535	730.538	0.0027	C40H77NO8P	[M+H]+	Glycerophospholipids [GP]	Glycerophosphocholines [GP01]	1	PC(32:2)												861.66	861.658	0.0021	C48H94O10P	[M+H]+	Glycerophospholipids [GP]	Glycerophosphoglycerols [GP04]	1	PG(42:1)
737.572	737.569	0.003	C45H78O6Na	[M+Na]+	Glycerolipids [GL]	Triradylglycerols [GL03]	1	TAG(42:4)		738.501	738.504	0.0032	C39H74NO8PNa	[M+Na]+	Glycerophospholipids [GP]	Glycerophosphoethanolamines [GP02]	2	PE(34:2)												885.66	885.658	0.0021	C50H94O10P	[M+H]+	Glycerophospholipids [GP]	Glycerophosphoglycerols [GP04]	1	PG(44:3)
738.501	738.504	0.0032	C39H74NO8PNa	[M+Na]+	Glycerophospholipids [GP]	Glycerophosphoethanolamines [GP02]	2	PE(34:2)		749.492	749.504	0.0176	C41H75O7PNa	[M+Na]+	Glycerophospholipids [GP]	Glycerophosphates [GP10]	2	PA(38:3)												898.73	898.726	0.0041	C52H101NO8P	[M+H]+	Glycerophospholipids [GP]	Glycerophosphocholines [GP01]	2	PC(44:2)
747.475	747.494	0.0189	C41H73O7PNa	[M+Na]+	Glycerophospholipids [GP]	Glycerophosphates [GP10]	1	PA(38:4)		751.507	751.527	0.02	C43H75O7P	[M+H]+	Glycerophospholipids [GP]	Glycerophosphates [GP10]	1	PA(40:5)												955.57	955.567	0.0028	C49H89O13PK	[M+K]+	Glycerophospholipids [GP]	Glycerophosphoinositols [GP06]	3	PI(40:3)
749.492	749.504	0.0176	C41H75O7PNa	[M+Na]+	Glycerophospholipids [GP]	Glycerophosphates [GP10]	2	PA(38:3)		765.486	765.483	0.003	C41H75O8PK	[M+K]+	Glycerophospholipids [GP]	Glycerophosphates [GP10]	1	PA(38:3)												999.68	999.684	0.0038	C64H96O6K	[M+K]+	Glycerolipids [GL]	Triradylglycerols [GL03]	1	TAG(61:14)
810.597	810.601	0.0032	C46H85NO8P	[M+H]+	Glycerophospholipids [GP]	Glycerophosphocholines [GP01]	1	PC(38:4)		767.5	767.499	0.0008	C41H77O8PK	[M+K]+	Glycerophospholipids [GP]	Glycerophosphates [GP10]	2	PA(38:2)
843.654	843.65	0.004	C55H87O6	[M+H]+	Glycerolipids [GL]	Triradylglycerols [GL03]	1	TAG(52:8)		769.517	769.514	0.0022	C41H79O8PK	[M+K]+	Glycerophospholipids [GP]	Glycerophosphates [GP10]	2	PA(38:1)
869.7	869.699	0.0004	C53H98O6K	[M+K]+	Glycerolipids [GL]	Triradylglycerols [GL03]	2	TAG(50:2)		780.55	780.554	0.0037	C44H79NO8P	[M+H]+	Glycerophospholipids [GP]	Glycerophosphocholines [GP01]	2	PC(36:5)
875.711	875.712	0.0017	C57H94O6	[M+H]+	Glycerolipids [GL]	Triradylglycerols [GL03]	1	TAG(54:8)		797.524	797.52	0.0037	C47H73O10	[M+H]+	Glycerolipids [GL]	Glycosyldiradylglycerols [GL05]	1	MGDAG(38:9)
877.724	877.728	0.0039	C57H96O6	[M+H]+	Glycerolipids [GL]	Triradylglycerols [GL03]	1	TAG(54:7)		818.505	818.51	0.0067	C44H78NO8PK	[M+K]+	Glycerophospholipids [GP]	Glycerophosphoserines [GP03]	5	PC(36:5)
891.684	891.684	0.0002	C55H96O6K	[M+K]+	Glycerolipids [GL]	Triradylglycerols [GL03]	2	TAG(52:5)		822.532	822.541	0.0093	C44H82NO8PK	[M+K]+	Glycerophospholipids [GP]	Glycerophosphocholines [GP01]	3	PC(36:3)
893.696	893.699	0.0034	C55H98O6K	[M+K]+	Glycerolipids [GL]	Triradylglycerols [GL03]	2	TAG(52:4)		828.513	828.515	0.0025	C42H80NO10PK	[M+K]+	Glycerophospholipids [GP]	Glycerophosphoserines [GP03]	1	PS(36:1)
901.726	901.728	0.0023	C59H96O6	[M+H]+	Glycerolipids [GL]	Triradylglycerols [GL03]	1	TAG(56:9)		829.725	829.728	0.0027	C53H97O6	[M+H]+	Glycerolipids [GL]	Triradylglycerols [GL03]	1	TAG(50:3)
915.685	915.684	0.0009	C57H96O6K	[M+K]+	Glycerolipids [GL]	Triradylglycerols [GL03]	2	TAG(54:7)		844.508	844.525	0.018	C46H80NO8PK	[M+K]+	Glycerophospholipids [GP]	Glycerophosphocholines [GP01]	1	PC(38:6)
917.699	917.699	0.0001	C57H98O6K	[M+K]+	Glycerolipids [GL]	Triradylglycerols [GL03]	2	TAG(54:6)		846.523	846.541	0.018	C46H82NO8PK	[M+K]+	Glycerophospholipids [GP]	Glycerophosphocholines [GP01]	1	PC(38:5)
919.711	919.715	0.0043	C57H100O6K	[M+K]+	Glycerolipids [GL]	Triradylglycerols [GL03]	2	TAG(54:5)		849.694	849.694	0.0001	C53H94O6Na	[M+Na]+	Glycerolipids [GL]	Triradylglycerols [GL03]	1	TAG(50:4)
1005.73	1005.73	0.0026	C64H102O6K	[M+K]+	Glycerolipids [GL]	Triradylglycerols [GL03]	2	TAG(61:11)		854.527	854.531	0.0038	C44H82NO10PK	[M+K]+	Glycerophospholipids [GP]	Glycerophosphoserines [GP03]	1	PS(38:2)
1029.73	1029.73	0.0006	C66H102O6K	[M+K]+	Glycerolipids [GL]	Triradylglycerols [GL03]	2	TAG(63:13)		867.703	867.707	0.004	C55H95O7	[M+H]+	Sterol Lipids [ST]	Sterols [ST01]	1	20:1-Glc-Stigmasterol
										869.7	869.699	0.0004	C53H98O6K	[M+K]+	Glycerolipids [GL]	Triradylglycerols [GL03]	2	TAG(50:2)
										891.684	891.684	0.0002	C55H96O6K	[M+K]+	Glycerolipids [GL]	Triradylglycerols [GL03]	2	TAG(52:5)
										893.696	893.699	0.0034	C55H98O6K	[M+K]+	Glycerolipids [GL]	Triradylglycerols [GL03]	2	TAG(52:4)
										915.685	915.684	0.0009	C57H96O6K	[M+K]+	Glycerolipids [GL]	Triradylglycerols [GL03]	2	TAG(54:7)
										917.699	917.699	0.0001	C57H98O6K	[M+K]+	Glycerolipids [GL]	Triradylglycerols [GL03]	2	TAG(54:6)
										919.711	919.715	0.0043	C57H100O6K	[M+K]+	Glycerolipids [GL]	Triradylglycerols [GL03]	2	TAG(54:5)
										999.684	999.687	0.0035	C53H101O13PNa	[M+Na]+	Glycerophospholipids [GP]	Glycerophosphoinositols [GP06]	2	PI(44:1)
										1005.73	1005.73	0.0026	C64H102O6K	[M+K]+	Glycerolipids [GL]	Triradylglycerols [GL03]	2	TAG(61:11)
										1029.73	1029.73	0.0006	C66H102O6K	[M+K]+	Glycerolipids [GL]	Triradylglycerols [GL03]	2	TAG(63:13)
[truncated: 9 more columns]

## Sheet: Table S4d
8 hrs										16 hrs										24 hrs										48 hrs										72hrs
					Matching database entry										Matching database entry										Matching database entry										Matching database entry										Matching database entry
Observed m/z	Matched m/z	Mass error in Da	Formula	Adduct	Main class	Subclass	Number of annotations	Common name		Observed m/z	Matched m/z	Mass error in Da	Formula	Adduct	Main class	Subclass	Number of annotations	Common name		Observed m/z	Matched m/z	Mass error in Da	Formula	Adduct	Main class	Subclass	Number of annotations	Common name		Observed m/z	Matched m/z	Mass error in Da	Formula	Adduct	Main class	Subclass	Number of annotations	Common name		Found m/z	Matched m/z	Mass error in Da	Formula	Adduct	Main class	Subclass	Number of annotations	Common name
279.233	279.232	0.0008	C18H30O2	[M+H]+	Fatty Acyls [FA]	Fatty Acids and Conjugates [FA01]	3	WE(18:3)		279.232	279.232	0.0004	C18H30O2	[M+H]+	Fatty Acyls [FA]	Fatty Acids and Conjugates [FA01]	3	WE(18:3)		279.232	279.232	0.0004	C18H30O2	[M+H]+	Fatty Acyls [FA]	Fatty Acids and Conjugates [FA01]	3	WE(18:3)		156.042	156.042	0.0003	C5H11NO2K	[M+K]+	Fatty Acyls [FA]	Fatty Acids and Conjugates [FA01]	1	0		313.274	313.274	0.0007	C19H37O3	[M+H]+	Fatty Acyls [FA]	Fatty Acids and Conjugates [FA01]	4	0
307.255	307.254	0.0013	C18H28O2Na	[M+Na]+	Fatty Acyls [FA]	Fatty Acids and Conjugates [FA01]	1	Linoleic acid(d4)		324.29	324.29	0.0003	C20H38NO2	[M+H]+	Fatty Acyls [FA]	Fatty amides [FA08]	5	0		313.274	313.274	0.0002	C19H37O3	[M+H]+	Fatty Acyls [FA]	Fatty Acids and Conjugates [FA01]	4	0		313.274	313.274	0.0007	C19H37O3	[M+H]+	Fatty Acyls [FA]	Fatty Acids and Conjugates [FA01]	4	0		323.172	323.17	0.0019	C14H27O8	[M+H]+	Fatty Acyls [FA]	Fatty acyl glycosides [FA13]	1	0
313.275	313.274	0.0011	C19H37O3	[M+H]+	Fatty Acyls [FA]	Fatty Acids and Conjugates [FA01]	4	0		335.259	335.295	0.0345	C20H40O2Na	[M+Na]+	Fatty Acyls [FA]	Fatty esters [FA07]	5	WE(20:0)		318.301	318.3	0.0004	C18H40NO3	[M+H]+	Sphingolipids [SP]	Sphingoid bases [SP01]	2	Phytosphingosine		324.29	324.29	0.0006	C20H38NO2	[M+H]+	Fatty Acyls [FA]	Fatty amides [FA08]	5	0		324.29	324.29	0.0006	C20H38NO2	[M+H]+	Fatty Acyls [FA]	Fatty amides [FA08]	5	0
318.301	318.3	0.0008	C18H40NO3	[M+H]+	Sphingolipids [SP]	Sphingoid bases [SP01]	2	Phytosphingosine		349.032	349.032	0.0003	C17H10O7Na	[M+Na]+	Polyketides [PK]	Flavonoids [PK12]	4	2-Hydroxyflemichapparin C		324.29	324.29	0.0003	C20H38NO2	[M+H]+	Fatty Acyls [FA]	Fatty amides [FA08]	5	0		335.259	335.295	0.0345	C20H40O2Na	[M+Na]+	Fatty Acyls [FA]	Fatty esters [FA07]	5	WE(20:0)		335.259	335.295	0.0345	C20H40O2Na	[M+Na]+	Fatty Acyls [FA]	Fatty esters [FA07]	5	WE(20:0)
324.291	324.29	0.001	C20H38NO2	[M+H]+	Fatty Acyls [FA]	Fatty amides [FA08]	5	0		353.269	353.269	0.0003	C21H37O4	[M+H]+	Fatty Acyls [FA]	Fatty Acids and Conjugates [FA01]	4	0		335.259	335.295	0.0345	C20H40O2Na	[M+Na]+	Fatty Acyls [FA]	Fatty esters [FA07]	5	WE(20:0)		349.032	349.032	0.0003	C17H10O7Na	[M+Na]+	Polyketides [PK]	Flavonoids [PK12]	4	2-Hydroxyflemichapparin C		337.274	337.271	0.0027	C19H38O3Na	[M+Na]+	Fatty Acyls [FA]	Fatty Acids and Conjugates [FA01]	1	3-Hydroxy-11-methyl-stearic acid
335.259	335.295	0.0345	C20H40O2Na	[M+Na]+	Fatty Acyls [FA]	Fatty esters [FA07]	5	WE(20:0)		379.281	379.284	0.0031	C23H39O4	[M+H]+	Fatty Acyls [FA]	Fatty alcohols [FA05]	5	1-Acetoxy-2-hydroxy-5,12,15-heneicosatrien-4-one		349.032	349.032	0.0003	C17H10O7Na	[M+Na]+	Sterol Lipids [ST]	Flavonoids [PK12]	4	2-Hydroxyflemichapparin C		351.254	351.253	0.0007	C21H35O4	[M+H]+	Fatty Acyls [FA]	Eicosanoids [FA03]	2	0		349.032	349.032	0.0003	C17H10O7Na	[M+Na]+	Polyketides [PK]	Flavonoids [PK12]	4	2-Hydroxyflemichapparin C
351.254	351.253	0.0011	C21H35O4	[M+H]+	Fatty Acyls [FA]	Eicosanoids [FA03]	2	0		397.381	397.38	0.0005	C27H50Na	[M+Na]+	Fatty Acyls [FA]	Hydrocarbons [FA11]	4	0		353.269	353.269	0.0003	C21H37O4	[M+H]+	Fatty Acyls [FA]	Fatty Acids and Conjugates [FA01]	4	0		354.272	354.277	0.0043	C22H37NO1Na	[M+Na]+	Fatty Acyls [FA]	Fatty amides [FA08]	1	N-ethyl arachidonoyl amine		353.269	353.269	0.0007	C21H37O4	[M+H]+	Fatty Acyls [FA]	Fatty Acids and Conjugates [FA01]	4	0
353.27	353.269	0.001	C21H37O4	[M+H]+	Fatty Acyls [FA]	Fatty Acids and Conjugates [FA01]	4	0		429.238	429.236	0.0021	C23H42O2	[M+H]+	Fatty Acyls [FA]	Fatty Acids and Conjugates [FA01]	5	0		373.128	373.128	0.0002	C20H21O7	[M+H]+	Polyketides [PK]	Flavonoids [PK12]	1	2-(3,4-Dimethoxyphenyl)-5-hydroxy-3,7-dimethoxy-6-methyl-4H-1-benzopyran-4-one		361.209	361.214	0.0044	C20H34O3K	[M+K]+	Fatty Acyls [FA]	Eicosanoids [FA03]	2	0		357.202	357.206	0.0038	C22H29O4	[M+H]+	Polyketides [PK]	Flavonoids [PK12]	2	Nitenin
357.202	357.206	0.0037	C22H29O4	[M+H]+	Polyketides [PK]	Flavonoids [PK12]	2	Nitenin		431.239	431.243	0.0042	C25H35O6	[M+H]+	Fatty Acyls [FA]	Fatty esters [FA07]	2	ingenol mebutate		375.253	375.266	0.016	C22H40O2K	[M+K]+	Fatty Acyls [FA]	Fatty esters [FA07]	3	WE(22:2)		365.105	365.102	0.003	C21H17O6	[M+H]+	Polyketides [PK]	Flavonoids [PK12]	2	Gancaonin F		361.209	361.214	0.0044	C20H34O3K	[M+K]+	Fatty Acyls [FA]	Eicosanoids [FA03]	2	0
379.281	379.284	0.0028	C23H39O4	[M+H]+	Fatty Acyls [FA]	Fatty alcohols [FA05]	5	1-Acetoxy-2-hydroxy-5,12,15-heneicosatrien-4-one		433.258	433.256	0.002	C23H38O6Na	[M+Na]+	Fatty Acyls [FA]	Eicosanoids [FA03]	4	0		379.281	379.284	0.0031	C23H39O4	[M+H]+	Fatty Acyls [FA]	Fatty alcohols [FA05]	5	1-Acetoxy-2-hydroxy-5,12,15-heneicosatrien-4-one		375.253	375.266	0.016	C22H40O2K	[M+K]+	Fatty Acyls [FA]	Fatty esters [FA07]	3	WE(22:2)		365.105	365.102	0.003	C21H17O6	[M+H]+	Polyketides [PK]	Flavonoids [PK12]	2	Gancaonin F
397.382	397.38	0.0017	C27H50Na	[M+Na]+	Fatty Acyls [FA]	Hydrocarbons [FA11]	4	0		495.162	495.163	0.0004	C25H28O9Na	[M+Na]+	Polyketides [PK]	Flavonoids [PK12]	5	Lupinisoflavone N		397.381	397.38	0.0005	C27H50Na	[M+Na]+	Fatty Acyls [FA]	Hydrocarbons [FA11]	4	0		379.281	379.284	0.0028	C23H39O4	[M+H]+	Fatty Acyls [FA]	Fatty alcohols [FA05]	5	1-Acetoxy-2-hydroxy-5,12,15-heneicosatrien-4-one		375.253	375.266	0.016	C22H40O2K	[M+K]+	Fatty Acyls [FA]	Fatty esters [FA07]	3	WE(22:2)
401.27	401.269	0.0011	C25H37O4	[M+H]+	Prenol Lipids [PR]	Isoprenoids [PR01]	1	Ophiobolin A		531.402	531.399	0.0035	C40H51	[M+H]+	Prenol Lipids [PR]	Isoprenoids [PR01]	4	Anhydroeschscholtzxanthin		429.238	429.236	0.0021	C23H42O2	[M+H]+	Fatty Acyls [FA]	Fatty Acids and Conjugates [FA01]	5	0		390.284	390.262	0.02	C21H37NO4Na	[M+Na]+	Fatty Acyls [FA]	Fatty esters [FA07]	2	CAR(14:2)		379.281	379.284	0.0028	C23H39O4	[M+H]+	Fatty Acyls [FA]	Fatty alcohols [FA05]	5	1-Acetoxy-2-hydroxy-5,12,15-heneicosatrien-4-one
409.384	409.383	0.0008	C30H49	[M+H]+	Prenol Lipids [PR]	Isoprenoids [PR01]	1	4,4'-Diapophytoene/ Dehydrosqualene		537.303	537.306	0.0025	C29H45O9	[M+H]+	Sterol Lipids [ST]	Sterols [ST01]	5	rhodexin A		431.239	431.243	0.0042	C25H35O6	[M+H]+	Fatty Acyls [FA]	Fatty esters [FA07]	2	ingenol mebutate		416.252	416.254	0.002	C19H40NO5PNa	[M+Na]+	Sphingolipids [SP]	Sphingoid bases [SP01]	2	C19 Sphingosine-1-phosphate		381.078	381.074	0.0049	C19H18O6K	[M+K]+	Polyketides [PK]	Flavonoids [PK12]	1	8-Desmethylkalmiatin
421.382	421.381	0.0017	C26H54OK	[M+K]+	Fatty Acyls [FA]	Fatty alcohols [FA05]	2	Ceryl alcohol		547.398	547.376	0.0213	C31H56O5K	[M+K]+	Glycerolipids [GL]	Diradylglycerols [GL02]	2	DAG(28:2)		433.258	433.256	0.002	C23H38O6Na	[M+Na]+	Fatty Acyls [FA]	Eicosanoids [FA03]	4	0		429.239	429.236	0.0023	C23H42O2	[M+H]+	Fatty Acyls [FA]	Fatty Acids and Conjugates [FA01]	5	0		385.307	385.306	0.001	C21H41N2O4	[M+H]+	Fatty Acyls [FA]	Fatty amides [FA08]	1	N-palmitoyl glutamine
425.289	425.303	0.0137	C23H46O4K	[M+K]+	Glycerolipids [GL]	Monoradylglycerols [GL01]	1	MG(20:0)		557.382	557.418	0.0358	C33H58O5Na	[M+Na]+	Glycerolipids [GL]	Diradylglycerols [GL02]	3	DAG(30:3)		453.131	453.131	0.0001	C23H26O7K	[M+K]+	Polyketides [PK]	Flavonoids [PK12]	1	Heteroflavanone C		433.259	433.256	0.0029	C23H38O6Na	[M+Na]+	Fatty Acyls [FA]	Eicosanoids [FA03]	4	0		390.284	390.262	0.02	C21H37NO4Na	[M+Na]+	Fatty Acyls [FA]	Fatty esters [FA07]	2	CAR(14:2)
429.238	429.236	0.0021	C23H42O2	[M+H]+	Fatty Acyls [FA]	Fatty Acids and Conjugates [FA01]	5	0		562.327	562.327	0.0004	C26H54NO7PK	[M+K]+	Glycerophospholipids [GP]	Glycerophosphocholines [GP01]	3	PC(18:0)		458.29	458.29	0.0002	C27H40NO5	[M+H]+	Fatty Acyls [FA]	Fatty amides [FA08]	2	N-docosahexaenoyl glutamic acid		458.291	458.29	0.0011	C27H40NO5	[M+H]+	Fatty Acyls [FA]	Fatty amides [FA08]	2	N-docosahexaenoyl glutamic acid		397.381	397.38	0.0008	C27H50Na	[M+Na]+	Fatty Acyls [FA]	Hydrocarbons [FA11]	4	0
448.359	448.342	0.017	C27H45NO4	[M+H]+	Fatty Acyls [FA]	Fatty esters [FA07]	1	CAR(20:4)		573.483	573.501	0.0147	C36H70O2K	[M+K]+	Fatty Acyls [FA]	Fatty esters [FA07]	5	WE(36:1)		478.292	478.293	0.0004	C23H45NO7P	[M+H]+	Glycerophospholipids [GP]	Glycerophosphoethanolamines [GP02]	2	LysoPE(18:2)		471.275	471.274	0.001	C28H39O6	[M+H]+	Sterol Lipids [ST]	Sterols [ST01]	2	Withaferin A		398.27	398.267	0.0033	C18H41NO6P	[M+H]+	Sphingolipids [SP]	Sphingoid bases [SP01]	1	Phytosphingosine 1-phosphate
451.137	451.139	0.0013	C25H23O8	[M+H]+	Polyketides [PK]	Flavonoids [PK12]	1	Tephrodin		589.478	589.483	0.0045	C37H65O5	[M+H]+	Glycerolipids [GL]	Diradylglycerols [GL02]	3	DAG(34:4)		495.162	495.163	0.0004	C25H28O9Na	[M+Na]+	Polyketides [PK]	Flavonoids [PK12]	5	Lupinisoflavone N		478.292	478.293	0.0008	C23H45NO7P	[M+H]+	Glycerophospholipids [GP]	Glycerophosphoethanolamines [GP02]	2	LysoPE(18:2)		416.252	416.254	0.002	C19H40NO5PNa	[M+Na]+	Sphingolipids [SP]	Sphingoid bases [SP01]	2	C19 Sphingosine-1-phosphate
451.379	451.378	0.0011	C28H51O4	[M+H]+	Sterol Lipids [ST]	Sterols [ST01]	1	6-Deoxocastasterone		591.493	591.496	0.0027	C35H68O5Na	[M+Na]+	Glycerolipids [GL]	Diradylglycerols [GL02]	2	DAG(32:0)		496.337	496.34	0.0024	C24H51NO7P	[M+H]+	Glycerophospholipids [GP]	Glycerophosphocholines [GP01]	4	LPC(16:0)		495.163	495.163	0.0004	C25H28O9Na	[M+Na]+	Polyketides [PK]	Flavonoids [PK12]	5	Lupinisoflavone N		421.383	421.381	0.0024	C26H54OK	[M+K]+	Fatty Acyls [FA]	Fatty alcohols [FA05]	2	Ceryl alcohol
454.293	454.293	0.0006	C21H45NO7P	[M+H]+	Glycerophospholipids [GP]	Glycerophosphoethanolamines [GP02]	1	LysoPE(16:0)		593.452	593.469	0.0174	C38H66O2K	[M+K]+	Fatty Acyls [FA]	Fatty esters [FA07]	5	WE(38:5)		507.4	507.402	0.0012	C29H56O5Na	[M+Na]+	Glycerolipids [GL]	Diradylglycerols [GL02]	3	DAG(26:0)		496.336	496.34	0.0041	C24H51NO7P	[M+H]+	Glycerophospholipids [GP]	Glycerophosphocholines [GP01]	4	LPC(16:0)		429.239	429.236	0.0023	C23H42O2	[M+H]+	Fatty Acyls [FA]	Fatty Acids and Conjugates [FA01]	5	0
467.374	467.373	0.001	C28H51O5	[M+H]+	Sterol Lipids [ST]	Sterols [ST01]	1	6alpha-Hydroxycastasterone		611.464	611.467	0.0029	C39H63O5	[M+H]+	Glycerolipids [GL]	Diradylglycerols [GL02]	4	DAG(36:7)		531.402	531.399	0.0035	C40H51	[M+H]+	Prenol Lipids [PR]	Isoprenoids [PR01]	4	Anhydroeschscholtzxanthin		507.401	507.402	0.0012	C29H56O5Na	[M+Na]+	Glycerolipids [GL]	Diradylglycerols [GL02]	3	DAG(26:0)		430.243	430.239	0.0043	C20H41NO4SK	[M+K]+	Fatty Acyls [FA]	Fatty amides [FA08]	1	N-stearoyl taurine
471.275	471.274	0.0012	C28H39O6	[M+H]+	Sterol Lipids [ST]	Sterols [ST01]	2	Withaferin A		613.479	613.483	0.0037	C39H65O5	[M+H]+	Glycerolipids [GL]	Diradylglycerols [GL02]	5	DAG(36:6)		537.303	537.306	0.0025	C29H45O9	[M+H]+	Sterol Lipids [ST]	Sterols [ST01]	5	rhodexin A		518.319	518.322	0.0031	C24H50NO7PNa	[M+Na]+	Glycerophospholipids [GP]	Glycerophosphocholines [GP01]	2	LPC(16:0)		433.259	433.256	0.0029	C23H38O6Na	[M+Na]+	Fatty Acyls [FA]	Eicosanoids [FA03]	4	0
478.327	478.329	0.0024	C25H45NO5K	[M+K]+	Fatty Acyls [FA]	Fatty esters [FA07]	1	CAR(18:2(OH)		615.495	615.496	0.0015	C37H68O5Na	[M+Na]+	Glycerolipids [GL]	Diradylglycerols [GL02]	5	DAG(34.2)		547.398	547.376	0.0213	C31H56O5K	[M+K]+	Glycerolipids [GL]	Diradylglycerols [GL02]	2	DAG(28:2)		520.335	520.34	0.0044	C26H51NO7P	[M+H]+	Glycerophospholipids [GP]	Glycerophosphocholines [GP01]	2	LPC(18:2)		456.101	456.103	0.0015	C21H21O10Na	[M+Na]+	Polyketides [PK]	Flavonoids [PK12]	1	Callistephin
495.162	495.163	0.0002	C25H28O9Na	[M+Na]+	Polyketides [PK]	Flavonoids [PK12]	5	Lupinisoflavone N		619.528	619.53	0.0018	C39H71O5	[M+H]+	Glycerolipids [GL]	Diradylglycerols [GL02]	5	DAG(36:3)		551.502	551.48	0.0212	C36H64O2Na	[M+Na]+	Fatty Acyls [FA]	Fatty esters [FA07]	1	WE(36:4)		524.368	524.371	0.0029	C26H55NO7P	[M+H]+	Glycerophospholipids [GP]	Glycerophosphocholines [GP01]	3	PC(18:0)		457.209	457.212	0.0031	C21H39O6PK	[M+K]+	Glycerophospholipids [GP]	Other Glycerophospholipids [GP00]	1	CPA(18:1(9Z)
496.338	496.34	0.0022	C24H51NO7P	[M+H]+	Glycerophospholipids [GP]	Glycerophosphocholines [GP01]	4	LPC(16:0)		645.471	645.476	0.0048	C36H69O7S	[M+H]+	Fatty Acyls [FA]	Fatty esters [FA07]	2	0		557.382	557.418	0.0358	C33H58O5Na	[M+Na]+	Glycerolipids [GL]	Diradylglycerols [GL02]	3	DAG(30:3)		525.372	525.37	0.0017	C32H54O3K	[M+K]+	Prenol Lipids [PR]	Isoprenoids [PR01]	1	17beta,21beta-epoxy-16alpha-ethoxyhopan-3beta-ol		472.074	472.077	0.0026	C21H21O10K	[M+K]+	Polyketides [PK]	Flavonoids [PK12]	1	Callistephin
524.369	524.371	0.0026	C26H55NO7P	[M+H]+	Glycerophospholipids [GP]	Glycerophosphocholines [GP01]	3	PC(18:0)		655.468	655.47	0.0001	C39H68O5K	[M+K]+	Glycerolipids [GL]	Diradylglycerols [GL02]	2	DAG(36:4)		558.293	558.296	0.0023	C26H50NO7PK	[M+K]+	Glycerophospholipids [GP]	Glycerophosphocholines [GP01]	1	LPC(18:2)		531.403	531.399	0.0044	C40H51	[M+H]+	Prenol Lipids [PR]	Isoprenoids [PR01]	4	Anhydroeschscholtzxanthin		495.163	495.163	0.0004	C25H28O9Na	[M+Na]+	Polyketides [PK]	Flavonoids [PK12]	5	Lupinisoflavone N
537.304	537.306	0.0014	C29H45O9	[M+H]+	Sterol Lipids [ST]	Sterols [ST01]	5	rhodexin A		734.553	734.569	0.0154	C40H80NO8P	[M+H]+	Glycerophospholipids [GP]	Glycerophosphocholines [GP01]	2	PC(32:0)		560.31	560.311	0.001	C26H52NO7PK	[M+K]+	Glycerophospholipids [GP]	Glycerophosphocholines [GP01]	1	LysoPC(18:1)		534.293	534.296	0.0026	C24H50NO7PK	[M+K]+	Glycerophospholipids [GP]	Glycerophosphocholines [GP01]	1	LPC(16:0)		496.336	496.34	0.0041	C24H51NO7P	[M+H]+	Glycerophospholipids [GP]	Glycerophosphocholines [GP01]	4	LPC(16:0)
557.382	557.418	0.0358	C33H58O5Na	[M+Na]+	Glycerolipids [GL]	Diradylglycerols [GL02]	3	DAG(30:3)		769.517	769.514	0.0029	C41H79O8PK	[M+K]+	Glycerophospholipids [GP]	Glycerophosphates [GP10]	3	PA(38:1)		562.327	562.327	0.0004	C26H54NO7PK	[M+K]+	Glycerophospholipids [GP]	Glycerophosphocholines [GP01]	3	PC(18:0)		535.297	535.301	0.0034	C24H49O9PNa	[M+Na]+	Glycerophospholipids [GP]	Glycerophosphoglycerols [GP04]	2	PG(18:0)		507.401	507.402	0.0012	C29H56O5Na	[M+Na]+	Glycerolipids [GL]	Diradylglycerols [GL02]	3	DAG(26:0)
561.489	561.488	0.001	C36H65O4	[M+H]+	Prenol Lipids [PR]	Hopanoids [PR04]	1	0		780.548	780.551	0.0033	C42H80NO8PNa	[M+Na]+	Glycerophospholipids [GP]	Glycerophosphocholines [GP01]	4	PC(34:2)		573.483	573.501	0.0147	C36H70O2K	[M+K]+	Fatty Acyls [FA]	Fatty esters [FA07]	5	WE(36:1)		537.304	537.306	0.0015	C29H45O9	[M+H]+	Sterol Lipids [ST]	Sterols [ST01]	5	rhodexin A		518.319	518.322	0.0031	C24H50NO7PNa	[M+Na]+	Glycerophospholipids [GP]	Glycerophosphocholines [GP01]	2	LPC(16:0)
562.326	562.327	0.0007	C26H54NO7PK	[M+K]+	Glycerophospholipids [GP]	Glycerophosphocholines [GP01]	3	PC(18:0)		786.598	786.601	0.0025	C44H85NO8P	[M+H]+	Glycerophospholipids [GP]	Glycerophosphocholines [GP01]	3	PC(36:2)		587.463	587.467	0.0043	C37H63O5	[M+H]+	Glycerolipids [GL]	Diradylglycerols [GL02]	2	DAG(34:5)		540.304	540.306	0.0018	C26H48NO7PNa	[M+Na]+	Glycerophospholipids [GP]	Glycerophosphocholines [GP01]	2	LPC(18:3)		520.335	520.34	0.0044	C26H51NO7P	[M+H]+	Glycerophospholipids [GP]	Glycerophosphocholines [GP01]	2	LPC(18:2)
573.486	573.501	0.0147	C36H70O2K	[M+K]+	Fatty Acyls [FA]	Fatty esters [FA07]	5	WE(36:1)		791.5	791.499	0.0014	C43H77O8PK	[M+K]+	Glycerophospholipids [GP]	Glycerophosphates [GP10]	2	PA(40:4)		589.478	589.483	0.0045	C37H65O5	[M+H]+	Glycerolipids [GL]	Diradylglycerols [GL02]	3	DAG(34:4)		573.483	573.501	0.0147	C36H70O2K	[M+K]+	Fatty Acyls [FA]	Fatty esters [FA07]	5	WE(36:1)		522.352	522.355	0.0029	C26H53NO7P	[M+H]+	Glycerophospholipids [GP]	Glycerophosphocholines [GP01]	1	LysoPC(18:1)
583.416	583.415	0.0018	C40H55O3	[M+H]+	Prenol Lipids [PR]	Isoprenoids [PR01]	1	1,1'-(OH)2-2-keto-3,4,3',4'-tetradehydrolycopene		818.503	818.51	0.0067	C44H78NO8PK	[M+K]+	Glycerophospholipids [GP]	Glycerophosphoserines [GP03]	5	PC(36:5)		591.493	591.496	0.0027	C35H68O5Na	[M+Na]+	Glycerolipids [GL]	Diradylglycerols [GL02]	2	DAG(32:0)		591.494	591.498	0.0047	C37H67O5	[M+H]+	Glycerolipids [GL]	Diradylglycerols [GL02]	3	DAG(34:3)		524.368	524.371	0.0029	C26H55NO7P	[M+H]+	Glycerophospholipids [GP]	Glycerophosphocholines [GP01]	3	PC(18:0)
584.503	584.501	0.0014	C36H67NO3Na	[M+Na]+	Sphingolipids [SP]	Ceramides [SP02]	1	Cer(d36:3)		822.532	822.541	0.0093	C44H82NO8PK	[M+K]+	Glycerophospholipids [GP]	Glycerophosphocholines [GP01]	3	PC(36:3)		593.452	593.469	0.0174	C38H66O2K	[M+K]+	Fatty Acyls [FA]	Fatty esters [FA07]	5	WE(38:5)		593.452	593.469	0.0174	C38H66O2K	[M+K]+	Fatty Acyls [FA]	Fatty esters [FA07]	5	WE(38:5)		531.403	531.399	0.0044	C40H51	[M+H]+	Prenol Lipids [PR]	Isoprenoids [PR01]	4	Anhydroeschscholtzxanthin
586.519	586.517	0.002	C36H69NO3Na	[M+Na]+	Sphingolipids [SP]	Ceramides [SP02]	1	Cer(d36:2)		836.518	836.523	0.0044	C49H75NO8P	[M+H]+	Glycerophospholipids [GP]	Glycerophosphoethanolamines [GP02]	2	PE(44:12)		603.531	603.535	0.0036	C39H71O4	[M+H]+	Glycerolipids [GL]	Diradylglycerols [GL02]	1	0		599.499	599.501	0.0025	C37H68O4Na	[M+Na]+	Fatty Acyls [FA]	Fatty alcohols [FA05]	2	phenolic phthiocerol		527.157	527.155	0.0025	C27H27O11	[M+H]+	Polyketides [PK]	Flavonoids [PK12]	1	Viscutin 1
587.464	587.467	0.0031	C37H63O5	[M+H]+	Glycerolipids [GL]	Diradylglycerols [GL02]	2	DAG(34:5)		851.707	851.712	0.0049	C55H95O6	[M+H]+	Glycerolipids [GL]	Triradylglycerols [GL03]	4	TAG(52:6)		611.464	611.467	0.0029	C39H63O5	[M+H]+	Glycerolipids [GL]	Diradylglycerols [GL02]	4	DAG(36:7)		609.448	609.451	0.0028	C39H61O5	[M+H]+	Glycerolipids [GL]	Diradylglycerols [GL02]	3	DAG(36:8)		535.297	535.301	0.0034	C24H49O9PNa	[M+Na]+	Glycerophospholipids [GP]	Glycerophosphoglycerols [GP04]	2	PG(18:0)
589.479	589.483	0.0041	C37H65O5	[M+H]+	Glycerolipids [GL]	Diradylglycerols [GL02]	3	DAG(34:4)		885.66	885.658	0.0022	C50H94O10P	[M+H]+	Glycerophospholipids [GP]	Glycerophosphoglycerols [GP04]	4	PG(44:3)		613.479	613.483	0.0037	C39H65O5	[M+H]+	Glycerolipids [GL]	Diradylglycerols [GL02]	5	DAG(36:6)		611.465	611.467	0.0023	C39H63O5	[M+H]+	Glycerolipids [GL]	Diradylglycerols [GL02]	4	DAG(36:7)		537.304	537.306	0.0015	C29H45O9	[M+H]+	Sterol Lipids [ST]	Sterols [ST01]	5	rhodexin A
591.494	591.498	0.0045	C37H67O5	[M+H]+	Glycerolipids [GL]	Diradylglycerols [GL02]	3	DAG(34:3)		894.695	894.695	0.0005	C52H97NO8P	[M+H]+	Glycerophospholipids [GP]	Glycerophosphocholines [GP01]	2	PC(44:4)		615.495	615.496	0.0015	C37H68O5Na	[M+Na]+	Glycerolipids [GL]	Diradylglycerols [GL02]	5	DAG(34.2)		613.479	613.483	0.0037	C39H65O5	[M+H]+	Glycerolipids [GL]	Diradylglycerols [GL02]	5	DAG(36:6)		540.304	540.306	0.0018	C26H48NO7PNa	[M+Na]+	Glycerophospholipids [GP]	Glycerophosphocholines [GP01]	2	LPC(18:3)
593.452	593.469	0.0174	C38H66O2K	[M+K]+	Fatty Acyls [FA]	Fatty esters [FA07]	5	WE(38:5)		898.727	898.726	0.0009	C52H101NO8P	[M+H]+	Glycerophospholipids [GP]	Glycerophosphocholines [GP01]	2	PC(44:2)		619.528	619.53	0.0018	C39H71O5	[M+H]+	Glycerolipids [GL]	Diradylglycerols [GL02]	5	DAG(36:3)		615.495	615.496	0.0015	C37H68O5Na	[M+Na]+	Glycerolipids [GL]	Diradylglycerols [GL02]	5	DAG(34.2)		573.483	573.501	0.0147	C36H70O2K	[M+K]+	Fatty Acyls [FA]	Fatty esters [FA07]	5	WE(36:1)
599.499	599.501	0.0018	C37H68O4Na	[M+Na]+	Fatty Acyls [FA]	Fatty alcohols [FA05]	2	phenolic phthiocerol		955.569	955.567	0.0018	C49H89O13PK	[M+K]+	Glycerophospholipids [GP]	Glycerophosphoinositols [GP06]	3	PI(40:3)		689.47	689.439	0.0312	C36H65O10P	[M+H]+	Glycerophospholipids [GP]	Glycerophosphoglycerols [GP04]	1	PG(30:3)		619.528	619.53	0.0013	C39H71O5	[M+H]+	Glycerolipids [GL]	Diradylglycerols [GL02]	5	DAG(36:3)		591.494	591.498	0.0047	C37H67O5	[M+H]+	Glycerolipids [GL]	Diradylglycerols [GL02]	3	DAG(34:3)
609.448	609.451	0.0032	C39H61O5	[M+H]+	Glycerolipids [GL]	Diradylglycerols [GL02]	3	DAG(36:8)		999.682	999.687	0.0049	C53H101O13PNa	[M+Na]+	Glycerophospholipids [GP]	Glycerophosphoinositols [GP06]	3	PI(44:1)		767.502	767.499	0.0033	C41H77O8PK	[M+K]+	Glycerophospholipids [GP]	Glycerophosphates [GP10]	2	PA(38:2)		632.355	632.369	0.0143	C30H60NO8PK	[M+K]+	Glycerophospholipids [GP]	Oxidized glycerophospholipids [GP20]	1	PC(22:0)		593.452	593.469	0.0174	C38H66O2K	[M+K]+	Fatty Acyls [FA]	Fatty esters [FA07]	5	WE(38:5)
613.48	613.483	0.0031	C39H65O5	[M+H]+	Glycerolipids [GL]	Diradylglycerols [GL02]	5	DAG(36:6)												769.517	769.514	0.0029	C41H79O8PK	[M+K]+	Glycerophospholipids [GP]	Glycerophosphates [GP10]	3	PA(38:1)		780.547	780.551	0.0043	C42H80NO8PNa	[M+Na]+	Glycerophospholipids [GP]	Glycerophosphocholines [GP01]	4	PC(34:2)		609.448	609.451	0.0028	C39H61O5	[M+H]+	Glycerolipids [GL]	Diradylglycerols [GL02]	3	DAG(36:8)
615.496	615.496	0.0015	C37H68O5Na	[M+Na]+	Glycerolipids [GL]	Diradylglycerols [GL02]	5	DAG(34.2)												780.548	780.551	0.0033	C42H80NO8PNa	[M+Na]+	Glycerophospholipids [GP]	Glycerophosphocholines [GP01]	4	PC(34:2)		796.52	796.525	0.005	C42H80NO8PK	[M+K]+	Glycerophospholipids [GP]	Glycerophosphocholines [GP01]	2	PC(34:2)		611.465	611.467	0.0023	C39H63O5	[M+H]+	Glycerolipids [GL]	Diradylglycerols [GL02]	4	DAG(36:7)
619.528	619.53	0.0021	C39H71O5	[M+H]+	Glycerolipids [GL]	Diradylglycerols [GL02]	5	DAG(36:3)												786.598	786.601	0.0025	C44H85NO8P	[M+H]+	Glycerophospholipids [GP]	Glycerophosphocholines [GP01]	3	PC(36:2)		782.563	782.567	0.0043	C42H82NO8PNa	[M+Na]+	Glycerophospholipids [GP]	Glycerophosphocholines [GP01]	2	PC(34:1)		613.479	613.483	0.0037	C39H65O5	[M+H]+	Glycerolipids [GL]	Diradylglycerols [GL02]	5	DAG(36:6)
645.471	645.476	0.0049	C36H69O7S	[M+H]+	Fatty Acyls [FA]	Fatty esters [FA07]	2	0												791.5	791.499	0.0014	C43H77O8PK	[M+K]+	Glycerophospholipids [GP]	Glycerophosphates [GP10]	2	PA(40:4)		786.598	786.601	0.0025	C44H85NO8P	[M+H]+	Glycerophospholipids [GP]	Glycerophosphocholines [GP01]	3	PC(36:2)		615.495	615.496	0.0015	C37H68O5Na	[M+Na]+	Glycerolipids [GL]	Diradylglycerols [GL02]	5	DAG(34.2)
650.438	650.403	0.0354	C32H60NO10P	[M+H]+	Glycerophospholipids [GP]	Glycerophosphoserines [GP03]	1	PS(26:1)												812.52	812.523	0.0029	C47H75NO8P	[M+H]+	Glycerophospholipids [GP]	Glycerophosphoethanolamines [GP02]	1	PE(42:10)		794.506	794.51	0.0039	C42H78NO8PK	[M+K]+	Glycerophospholipids [GP]	Glycerophosphocholines [GP01]	3	PC(34:3)		619.528	619.53	0.0013	C39H71O5	[M+H]+	Glycerolipids [GL]	Diradylglycerols [GL02]	5	DAG(36:3)
655.47	655.47	0.0001	C39H68O5K	[M+K]+	Glycerolipids [GL]	Diradylglycerols [GL02]	2	DAG(36:4)												818.503	818.51	0.0067	C44H78NO8PK	[M+K]+	Glycerophospholipids [GP]	Glycerophosphoserines [GP03]	5	PC(36:5)		798.562	798.564	0.002	C44H81NO9P	[M+H]+	Glycerophospholipids [GP]	Glycerophosphocholines [GP01]	1	PC(36:4)		780.547	780.551	0.0043	C42H80NO8PNa	[M+Na]+	Glycerophospholipids [GP]	Glycerophosphocholines [GP01]	4	PC(34:2)
730.535	730.538	0.0027	C40H77NO8P	[M+H]+	Glycerophospholipids [GP]	Glycerophosphocholines [GP01]	1	PC(32:2)												822.532	822.541	0.0093	C44H82NO8PK	[M+K]+	Glycerophospholipids [GP]	Glycerophosphocholines [GP01]	3	PC(36:3)		818.503	818.51	0.0067	C44H78NO8PK	[M+K]+	Glycerophospholipids [GP]	Glycerophosphoserines [GP03]	5	PC(36:5)		796.52	796.525	0.005	C42H80NO8PK	[M+K]+	Glycerophospholipids [GP]	Glycerophosphocholines [GP01]	2	PC(34:2)
734.554	734.569	0.0154	C40H80NO8P	[M+H]+	Glycerophospholipids [GP]	Glycerophosphocholines [GP01]	2	PC(32:0)												836.518	836.523	0.0044	C49H75NO8P	[M+H]+	Glycerophospholipids [GP]	Glycerophosphoethanolamines [GP02]	2	PE(44:12)		781.553	781.572	0.0185	C43H83O8PNa	[M+Na]+	Glycerophospholipids [GP]	Glycerophosphates [GP10]	2	PA(40:1)		782.563	782.567	0.0043	C42H82NO8PNa	[M+Na]+	Glycerophospholipids [GP]	Glycerophosphocholines [GP01]	2	PC(34:1)
738.501	738.504	0.0032	C39H74NO8PNa	[M+Na]+	Glycerophospholipids [GP]	Glycerophosphoethanolamines [GP02]	1	PE(34:2)												851.707	851.712	0.0049	C55H95O6	[M+H]+	Glycerolipids [GL]	Triradylglycerols [GL03]	4	TAG(52:6)		851.71	851.712	0.0025	C55H95O6	[M+H]+	Glycerolipids [GL]	Triradylglycerols [GL03]	4	TAG(52:6)		786.598	786.601	0.0025	C44H84NO8P	[M+H]+	Glycerophospholipids [GP]	Glycerophosphocholines [GP01]	1	PC(36:2)
747.475	747.494	0.0189	C41H73O7PNa	[M+Na]+	Glycerophospholipids [GP]	Glycerophosphates [GP10]	1	PA(38:4)												861.66	861.658	0.0023	C48H94O10P	[M+H]+	Glycerophospholipids [GP]	Glycerophosphocholines [GP01]	3	PG(42:1)		853.722	853.726	0.0031	C53H98O6Na	[M+Na]+	Glycerolipids [GL]	Triradylglycerols [GL03]	2	TAG(50:2)		794.506	794.51	0.0039	C42H78NO8PK	[M+K]+	Glycerophospholipids [GP]	Glycerophosphocholines [GP01]	3	PC(34:3)
749.492	749.504	0.0176	C41H75O7PNa	[M+Na]+	Glycerophospholipids [GP]	Glycerophosphates [GP10]	1	PA(38:3)												885.66	885.658	0.0022	C50H94O10P	[M+H]+	Glycerophospholipids [GP]	Glycerophosphoglycerols [GP04]	4	PG(44:3)		836.516	836.52	0.0042	C47H76NO8PNa	[M+Na]+	Glycerophospholipids [GP]	Glycerophosphoethanolamines [GP02]	2	PE(42:9)		818.503	818.51	0.0067	C44H78NO8PK	[M+K]+	Glycerophospholipids [GP]	Glycerophosphoserines [GP03]	5	PC(36:5)
751.507	751.527	0.02	C43H75O7P	[M+H]+	Glycerophospholipids [GP]	Glycerophosphates [GP10]	1	PA(40:5)												894.695	894.695	0.0005	C52H97NO8P	[M+H]+	Glycerophospholipids [GP]	Glycerophosphocholines [GP01]	2	PC(44:4)		885.663	885.658	0.0049	C50H94O10P	[M+H]+	Glycerophospholipids [GP]	Glycerophosphoglycerols [GP04]	4	PG(44:3)		781.553	781.572	0.0185	C43H83O8PNa	[M+Na]+	Glycerophospholipids [GP]	Glycerophosphates [GP10]	2	PA(40:1)
765.486	765.483	0.003	C41H75O8PK	[M+K]+	Glycerophospholipids [GP]	Glycerophosphates [GP10]	1	PA(38:3)												898.727	898.726	0.0009	C52H101NO8P	[M+H]+	Glycerophospholipids [GP]	Glycerophosphocholines [GP01]	2	PC(44:2)		861.663	861.658	0.005	C48H94O10P	[M+H]+	Glycerophospholipids [GP]	Glycerophosphocholines [GP01]	3	PG(42:1)		897.726	897.731	0.005	C55H102O6K	[M+K]+	Glycerolipids [GL]	Triradylglycerols [GL03]	1	TAG(52:2)
767.5	767.499	0.0008	C41H77O8PK	[M+K]+	Glycerophospholipids [GP]	Glycerophosphates [GP10]	2	PA(38:2)												955.569	955.567	0.0018	C49H89O13PK	[M+K]+	Glycerophospholipids [GP]	Glycerophosphoinositols [GP06]	3	PI(40:3)		939.597	939.596	0.0015	C51H88O13P	[M+H]+	Glycerophospholipids [GP]	Glycerophosphoinositols [GP06]	1	PI(42:6)		917.695	917.699	0.0049	C57H98O6K	[M+K]+	Glycerolipids [GL]	Triradylglycerols [GL03]	2	TAG(54:6)
769.517	769.514	0.0022	C41H79O8PK	[M+K]+	Glycerophospholipids [GP]	Glycerophosphates [GP10]	3	PA(38:1)												999.682	999.687	0.0049	C53H101O13PNa	[M+Na]+	Glycerophospholipids [GP]	Glycerophosphoinositols [GP06]	3	PI(44:1)		955.569	955.567	0.0023	C49H89O13PK	[M+K]+	Glycerophospholipids [GP]	Glycerophosphoinositols [GP06]	3	PI(40:3)		851.71	851.712	0.0025	C55H95O6	[M+H]+	Glycerolipids [GL]	Triradylglycerols [GL03]	4	TAG(52:6)
778.536	778.538	0.0023	C44H77NO8P	[M+H]+	Glycerophospholipids [GP]	Glycerophosphocholines [GP01]	1	PC(36:6)																						963.597	963.596	0.0014	C53H88O13P	[M+H]+	Glycerophospholipids [GP]	Glycerophosphoinositols [GP06]	1	PI(44:8)		853.722	853.726	0.0031	C53H98O6Na	[M+Na]+	Glycerolipids [GL]	Triradylglycerols [GL03]	2	TAG(50:2)
780.55	780.554	0.0037	C44H79NO8P	[M+H]+	Glycerophospholipids [GP]	Glycerophosphocholines [GP01]	1	PC(36:5)																						979.571	979.567	0.0034	C51H89O13PK	[M+K]+	Glycerophospholipids [GP]	Glycerophosphoinositols [GP06]	2	PI(42:5)		836.516	836.52	0.0042	C47H76NO8PNa	[M+Na]+	Glycerophospholipids [GP]	Glycerophosphoethanolamines [GP02]	2	PE(42:9)
794.508	794.51	0.0039	C42H78NO8PK	[M+K]+	Glycerophospholipids [GP]	Glycerophosphocholines [GP01]	3	PC(34:3)																																885.663	885.658	0.0049	C50H94O10P	[M+H]+	Glycerophospholipids [GP]	Glycerophosphoglycerols [GP04]	4	PG(44:3)
797.524	797.52	0.0037	C47H73O10	[M+H]+	Glycerolipids [GL]	Glycosyldiradylglycerols [GL05]	1	MGDAG(38:9)																																861.663	861.658	0.005	C48H94O10P	[M+H]+	Glycerophospholipids [GP]	Glycerophosphocholines [GP01]	3	PG(42:1)
818.505	818.51	0.0067	C44H78NO8PK	[M+K]+	Glycerophospholipids [GP]	Glycerophosphoserines [GP03]	5	PC(36:5)
822.532	822.541	0.0093	C44H82NO8PK	[M+K]+	Glycerophospholipids [GP]	Glycerophosphocholines [GP01]	3	PC(36:3)
829.725	829.728	0.0027	C53H97O6	[M+H]+	Glycerolipids [GL]	Triradylglycerols [GL03]	1	TAG(40:3)
844.508	844.525	0.018	C46H80NO8PK	[M+K]+	Glycerophospholipids [GP]	Glycerophosphocholines [GP01]	1	PC(38:6)
846.523	846.541	0.017	C46H82NO8PK	[M+K]+	Glycerophospholipids [GP]	Glycerophosphocholines [GP01]	1	PC(38:5)
849.694	849.694	0.0001	C53H94O6Na	[M+Na]+	Glycerolipids [GL]	Triradylglycerols [GL03]	1	TAG(50:4)
853.725	853.728	0.0034	C55H97O6	[M+H]+	Glycerolipids [GL]	Triradylglycerols [GL03]	1	TAG(52:5)
867.703	867.707	0.004	C55H95O7	[M+H]+	Sterol Lipids [ST]	Sterols [ST01]	1	20:1-Glc-Stigmasterol
869.7	869.699	0.0004	C53H98O6K	[M+K]+	Glycerolipids [GL]	Triradylglycerols [GL03]	1	TAG(50:2)
875.711	875.712	0.0017	C57H95O6	[M+H]+	Glycerolipids [GL]	Triradylglycerols [GL03]	1	TAG(54:8)
877.724	877.728	0.0039	C57H97O6	[M+H]+	Glycerolipids [GL]	Triradylglycerols [GL03]	1	TAG(54:7)
891.684	891.684	0.0002	C55H96O6K	[M+K]+	Glycerolipids [GL]	Triradylglycerols [GL03]	1	TAG(52:5)
893.696	893.699	0.0034	C55H98O6K	[M+K]+	Glycerolipids [GL]	Triradylglycerols [GL03]	1	TAG(52:4)
901.726	901.728	0.0023	C59H97O6	[M+H]+	Glycerolipids [GL]	Triradylglycerols [GL03]	1	TAG(56:9)
915.685	915.684	0.0009	C57H96O6K	[M+K]+	Glycerolipids [GL]	Triradylglycerols [GL03]	1	TAG(54:7)
917.699	917.699	0.0001	C57H98O6K	[M+K]+	Glycerolipids [GL]	Triradylglycerols [GL03]	2	TAG(54:6)
919.711	919.715	0.0043	C57H100O6K	[M+K]+	Glycerolipids [GL]	Triradylglycerols [GL03]	1	TAG(54:5)
953.754	953.757	0.0031	C61H102O6Na	[M+Na]+	Glycerolipids [GL]	Triradylglycerols [GL03]	1	TAG(58:8)
957.675	957.637	0.0365	C61H90O6K	[M+K]+	Glycerolipids [GL]	Triradylglycerols [GL03]	1	TAG(58:14)
979.572	979.567	0.0049	C51H89O13PK	[M+K]+	Glycerophospholipids [GP]	Glycerophosphoinositols [GP06]	2	PI(42:5)
999.684	999.687	0.0035	C53H101O13PNa	[M+Na]+	Glycerophospholipids [GP]	Glycerophosphoinositols [GP06]	3	PI(44:1)
1005.73	1005.73	0.0026	C64H102O6K	[M+K]+	Glycerolipids [GL]	Triradylglycerols [GL03]	1	TAG(61:11)
1029.73	1029.73	0.0006	C66H102O6K	[M+K]+	Glycerolipids [GL]	Triradylglycerols [GL03]	1	TAG(63:13)

[truncated: 7 more sheets: Table S5, Table S6, Table S7, Table S8, Table S9, Table S10, Table S11]
